# Supplementary material for: Rapid modulation of interscapular brown adipose tissue mitochondrial activity by ketosis induced by 1,3‐butanediol administration to rats
Source: FASEB J. 2024 Nov 22;38(22):e70195. doi: 10.1096/fj.202401592RR (PMC11583952; doi:10.1096/fj.202401592RR)
Supplement: Supplementary file 2 — Dataset S1. [file FSB2-38-e70195-s001.xlsx]

## Sheet: Perseus_MITO_MERGED_feb23
						>1.2 and <0.83		>1.2 and <0.83
Uniprto id	Gene name	Protein name	Control C	BD-3h	BD-2w	BD-3h/C	Dysregulation BD-3h/C	BD-2w/C	Dysregulation BD 2w/C	Sequence coverage [%]	Score
P52873	Pc	Pyruvate carboxylase, mitochondrial	1.7353e+08	1.6661e+08	2.2685e+08	0.960122	no change	1.30727	Upregulation	58.5	323.31
G3V9U2	Acaa2	3-ketoacyl-CoA thiolase, mitochondrial	6.7645e+08	7.9095e+08	8.4054e+08	1.16927	no change	1.24258	Upregulation	88.7	323.31
P18163	Acsl1	Long-chain-fatty-acid--CoA ligase 1	2.7653e+08	2.9606e+08	3.2008e+08	1.07063	no change	1.15749	no change	64.2	323.31
Q5XI78	Ogdh	2-oxogluta e dehydrogenase complex component E1	4.5257e+08	4.163e+08	4.3582e+08	0.919859	no change	0.96299	no change	59.4	323.31
A0A8I6AIF6	Aco2	Aconitate hyd ase, mitochondrial	2.171e+09	2.2737e+09	2.0903e+09	1.04731	no change	0.962828	no change	74.7	323.31
P15650	Acadl	Long-chain specific acyl-CoA dehydrogenase, mitochondrial	8.305e+08	9.06919e+08	7.6283e+08	1.09202	no change	0.91852	no change	62.3	323.31
A0A482IDN3	Hspd1	60 kDa heat shock protein, mitochondrial	5.2708e+08	5.8701e+08	4.75e+08	1.1137	no change	0.901192	no change	72.3	323.31
Q5M9H2	Acadvl	Acyl-Coenzyme A dehydrogenase, very long chain	5.214e+08	5.1213e+08	4.3667e+08	0.982221	no change	0.837496	no change	81.4	323.31
Q64428	Hadha	Trifunctional enzyme subunit alpha, mitochondrial	1.2882e+09	1.3749e+09	1.0512e+09	1.0673	no change	0.816023	Downregulation	68.9	323.31
A0A8I5ZR52	Hspa9	Stress-70 protein, mitochondrial	1.627e+08	1.4651e+08	1.495e+08	0.900492	no change	0.918869	no change	50	322.01
A0A8I5ZXS2	Dld	Dihydrolipoyl dehydrogenase	2.671e+08	2.4889e+08	2.2777e+08	0.931822	no change	0.852751	no change	48.8	321.11
P10719	Atp5f1b	ATP synthase subunit beta, mitochondrial	2.9688e+08	2.9178e+08	2.5026e+08	0.982822	no change	0.842968	no change	68.8	310.34
A0A8I5ZXA2	Atp5f1a	ATP synthase subunit alpha	1.2805e+08	1.3189e+08	1.3466e+08	1.02999	no change	1.05162	no change	44.4	304.78
Q920L2	Sdha	Succinate dehydrogenase [ubiquinone] flavoprotein subunit, mitochondrial	2.8546e+08	3.0809e+08	3.6115e+08	1.07928	no change	1.26515	Upregulation	64.6	275.91
A0A8L2Q7K1	Ndufs1	NADH-ubiquinone oxidoreductase 75 kDa subunit, mitochondrial	1.5564e+08	1.4497e+08	2.0617e+08	0.931444	no change	1.32466	Upregulation	59	273.65
A0A0G2JSH5	Alb	Albumin	8.426e+08	9.166e+08	7.0052e+08	1.08782	no change	0.831379	Downregulation	58.6	255.3
A0A8I5Y8D9	Acadm	Medium-chain specific acyl-CoA dehydrogenase, mitochondrial	2.968e+08	3.1503e+08	2.7432e+08	1.06142	no change	0.924258	no change	60	252.2
A0A0G2K1F9	Gpd2	Glycerol-3-phosphate dehydrogenase	2.8013e+08	2.121e+08	3.0511e+08	0.757148	Downregulation	1.08917	no change	58.1	250.76
P12785	Fasn	Fatty acid synthase	9.8616e+07	5.8588e+07	1.3443e+08	0.594102	Downregulation	1.36317	Upregulation	36.3	243.27
Q60587	Hadhb	Trifunctional enzyme subunit beta, mitochondrial	4.1426e+08	4.7082e+08	4.6499e+08	1.13653	no change	1.12246	no change	67.4	241.81
P17764	Acat1	Acetyl-CoA acetyltransferase, mitochondrial	3.2865e+08	2.9539e+08	2.3052e+08	0.898798	no change	0.701415	Downregulation	68.2	239.01
P67779	Phb1	Prohibitin 1	8.1768e+07	7.1656e+07	7.5947e+07	0.876333	no change	0.928811	no change	55.1	229.84
P04636	Mdh2	Malate dehydrogenase, mitochondrial	9.6306e+08	8.2535e+08	6.2303e+08	0.857008	no change	0.646927	Downregulation	61.2	226.7
Q5XIH3	Ndufv1	NADH dehydrogenase [ubiquinone] flavoprotein 1, mitochondrial	5.3723e+07	5.0006e+07	7.2405e+07	0.930811	no change	1.34775	Upregulation	61.6	223.69
Q68FZ8	Pccb	Propionyl coenzyme A carboxylase, beta polypeptide	6.1185e+07	6.195e+07	5.2846e+07	1.0125	no change	0.863708	no change	52.7	220.08
B2RZ24	Sucla2	Succinate-CoA ligase subunit beta (Fragment)	2.2962e+08	2.4915e+08	2.1867e+08	1.08505	no change	0.952312	no change	67.6	219.68
A0A8I5YC72	Aldh6a1	Methylmalonate-semialdehyde dehydrogenase [acylating], mitochondrial	8.7937e+07	1.0146e+08	7.4578e+07	1.15378	no change	0.848084	no change	56.3	203.73
A0A8I6A888	Uqcrc2	Cytochrome b-c1 complex subunit 2, mitochondrial	2.6749e+08	2.6759e+08	3.1204e+08	1.00037	no change	1.16655	no change	60	202.63
P18886	Cpt2	Carnitine	1.0666e+08	1.0759e+08	1.0715e+08	1.00872	no change	1.00459	no change	52.9	197.32
A0A0G2JW90	Pdha1	Pyruvate dehydrogenase E1 component subunit alpha	3.1049e+08	2.1545e+08	2.5223e+08	0.693903	Downregulation	0.81236	Downregulation	63	197.23
A0A8I6AVL2	Acad10	Acyl-CoA dehydrogenase family, member 10	1.1066e+08	1.141e+08	9.1177e+07	1.03109	no change	0.823938	Downregulation	37.7	197.01
A0A8L2QF26	Ech1	Delta(3,5)-Delta(2,4)-dienoyl-CoA isomerase, mitochondrial	6.105e+07	6.1619e+07	6.5492e+07	1.00932	no change	1.07276	no change	49.7	196.85
P13803	Etfa	Electron transfer flavoprotein subunit alpha, mitochondrial	9.66131e+08	1.1401e+09	7.2252e+08	1.18007	no change	0.74785	Downregulation	67	195.05
P49432	Pdhb	Pyruvate dehydrogenase E1 component subunit beta, mitochondrial	3.5902e+08	2.6598e+08	2.5091e+08	0.74085	Downregulation	0.698875	Downregulation	76	193.96
P56574	Idh2	Isocit e dehydrogenase [NADP], mitochondrial	2.0309e+08	2.4808e+08	1.8193e+08	1.22153	Upregulation	0.89581	no change	54	191.42
P14408	Fh	Fuma e hyd ase, mitochondrial	1.6292e+08	1.7095e+08	1.146e+08	1.04929	no change	0.703413	Downregulation	60.2	185.7
A0A8I5Y801	Etfdh	Electron transfer flavoprotein-ubiquinone oxidoreductase	2.257e+08	2.38e+08	2.4948e+08	1.0545	no change	1.10536	no change	49.1	184.03
Q3KR86	Immt	MIC	2.5118e+07	1.6127e+07	2.726e+07	0.642049	Downregulation	1.08528	no change	35.6	183.89
A0A8L2Q7Q0	Got2	Aspartate aminotransferase	3.3215e+07	3.5241e+07	1.8137e+07	1.061	no change	0.546048	Downregulation	37.3	168.93
P04633	Ucp1	Mitochondrial brown fat uncoupling protein 1	1.8497e+08	2.2966e+08	3.5355e+08	1.24161	Upregulation	1.91139	Upregulation	81.8	167.9
Q68G41	Eci1	Dodecenoyl-Coenzyme A delta isomerase (3,2 trans-enoyl-Coenzyme A isomerase)	2.9252e+08	2.9795e+08	4.3631e+08	1.01856	no change	1.49156	Upregulation	62.3	166.46
A0A8I5YBZ6	Pcca	Propionyl-CoA carboxylase alpha chain, mitochondrial	5.9431e+07	6.1344e+07	5.0791e+07	1.03219	no change	0.854621	no change	51.6	166.07
A0A8I6GDV3	Decr1	2,4-dienoyl-CoA reductase [(3E)-enoyl-CoA-producing], mitochondrial	2.3668e+08	2.2869e+08	1.6818e+08	0.966241	no change	0.71058	Downregulation	50.8	163.18
P15651	Acads	Short-chain specific acyl-CoA dehydrogenase, mitochondrial	8.3943e+07	7.4897e+07	6.7353e+07	0.892237	no change	0.802366	Downregulation	59.5	154.39
A0A8I5ZUC6	Hsdl2	Hydroxysteroid dehydrogenase-like protein 2	3.4774e+07	2.776e+07	3.9618e+07	0.798297	Downregulation	1.1393	no change	36.3	153.38
Q68FY0	Uqcrc1	Cytochrome b-c1 complex subunit 1, mitochondrial	3.1407e+08	3.0516e+08	3.8655e+08	0.97163	no change	1.23078	Upregulation	58.1	153.07
A0A0G2K509	Krt1	Ke in, type II cytoskeletal 1	4.6983e+07	4.4429e+07	3.2281e+07	0.94564	no change	0.687078	Downregulation	11.3	151.33
Q6P2A5	Ak3	GTP:AMP phosphotransferase AK3, mitochondrial	1.0406e+07	1.0196e+07	9.195e+06	0.979819	no change	0.883624	no change	48.5	150.63
A0A8I6A9X8	Oxct1	Succinyl-CoA:3-ketoacid-coenzyme A transferase	7.3616e+07	1.1775e+08	6.7606e+07	1.59952	Upregulation	0.91836	no change	45.6	149.78
A0A8I6GLW2	Cs	Cit e synthase	6.6811e+08	7.8472e+08	5.6101e+08	1.17454	no change	0.839698	no change	55.2	149.1
Q68FT3	Pyroxd2	Pyridine nucleotide-disulfide oxidoreductase domain-containing protein 2	3.1927e+07	3.0806e+07	2.7625e+07	0.964889	no change	0.865255	no change	29.6	147.99
P08461	Dlat	Dihydrolipoyllysine-residue acetyltransferase component of pyruvate dehydrogenase complex, mitochondrial	2.0995e+08	1.6469e+08	1.9786e+08	0.784425	Downregulation	0.942415	no change	42.6	145.23
Q5BJQ0	Coq8a	Atypical kinase C	4.7956e+07	6.7483e+07	4.1927e+07	1.40719	Upregulation	0.874281	no change	51.8	142.44
Q499N5	Acsf2	Medium-chain acyl-CoA ligase ACSF2, mitochondrial	1.0268e+08	6.6705e+07	1.3358e+08	0.649639	Downregulation	1.30094	Upregulation	56.1	142.11
Q704S8	Crat	Carnitine	3.7429e+07	3.3546e+07	4.1137e+07	0.896257	no change	1.09907	no change	39.5	140.91
Q99NA5	Idh3a	Isocit e dehydrogenase [NAD] subunit alpha, mitochondrial	2.5706e+08	2.9384e+08	2.6219e+08	1.14308	no change	1.01996	no change	48.1	139.52
Q5EB49	Eno1	Phosphopyruvate hyd ase	8.37681e+06	8.2434e+06	9.11871e+06	0.984074	no change	1.08857	no change	28.8	136.55
A0A8I6A3W0	Ndufa9	NADH dehydrogenase [ubiquinone] 1 alpha subcomplex subunit 9, mitochondrial	1.0045e+08	9.9962e+07	1.2566e+08	0.995143	no change	1.25097	Upregulation	48.5	133.21
A0A8L2QIZ5	C1qbp	Complement component 1 Q subcomponent-binding protein, mitochondrial	2.07e+08	2.2533e+08	1.5628e+08	1.08855	no change	0.754976	Downregulation	52.2	132.44
A0A8I6G270	Hsd17b4	Peroxisomal multifunctional enzyme type 2	1.4111e+07	1.3104e+07	1.3942e+07	0.928637	no change	0.988024	no change	27	129.11
Q641Y2	Ndufs2	NADH dehydrogenase [ubiquinone] iron-sulfur protein 2, mitochondrial	4.0797e+07	3.7825e+07	4.3665e+07	0.927151	no change	1.0703	no change	49.9	127.14
A0A8L2Q8H9	Phb2	Prohibitin	1.4796e+08	1.446e+08	1.3791e+08	0.977291	no change	0.932076	no change	56.7	121.04
A0A8I6AES7	Ndufs7	NADH dehydrogenase [ubiquinone] iron-sulfur protein 7, mitochondrial	2.1458e+07	1.6129e+07	2.7994e+07	0.751654	Downregulation	1.3046	Upregulation	54.1	120.13
A0A8I6AG18	Timm44	Mitochondrial import inner membrane translocase subunit TIM44	1.6412e+07	1.8331e+07	1.1921e+07	1.11693	no change	0.726358	Downregulation	25.7	120.06
A0A1K0H3R5	Hbb-b1	Globin a4	2.1848e+08	1.3979e+08	6.9582e+07	0.639829	Downregulation	0.318482	Downregulation	85.7	120
P12007	Ivd	Isovaleryl-CoA dehydrogenase, mitochondrial	6.385e+07	7.2924e+07	5.7335e+07	1.14211	no change	0.897965	no change	50	119.88
F1LM33	Lrpprc	Leucine-rich PPR motif-containing protein, mitochondrial	2.469e+07	2.3194e+07	1.9564e+07	0.93941	no change	0.792386	Downregulation	31.5	119.3
Q9JM53	Aifm1	Apoptosis-inducing factor 1, mitochondrial	4.0304e+07	4.188e+07	4.7895e+07	1.0391	no change	1.18834	no change	38.6	117.07
Q6AYG5	Echdc1	Ethylmalonyl-CoA decarboxylase	1.6667e+07	1.5638e+07	1.5772e+07	0.93826	no change	0.9463	no change	37.5	115.87
S5RZM8	COX2	Cytochrome c oxidase subunit 2	2.2899e+08	1.605e+08	2.0476e+08	0.700903	Downregulation	0.894187	Downregulation	27.8	108.05
A0A0G2K2V6	Krt10	Ke in, type I cytoskeletal 10	3.8644e+07	2.2658e+07	1.6899e+07	0.586327	Downregulation	0.4373	Downregulation	21.6	106.16
Q63704	Cpt1b	Carnitine	3.0448e+07	3.7652e+07	3.1949e+07	1.2366	Upregulation	1.0493	no change	32.9	103.49
P06761	Hspa5	Endoplasmic reticulum chaperone BiP	6.6193e+06	8.8832e+06	9.2061e+06	1.34201	Upregulation	1.3908	Upregulation	25.4	102.94
A0A8I6GCA2	Acot2	Acyl-coenzyme A thioesterase 2, mitochondrial	7.8167e+07	6.6943e+07	7.228e+07	0.85641	no change	0.924687	no change	48.9	100.78
Q5I0K3	Clybl	Citramalyl-CoA lyase, mitochondrial	1.7269e+07	1.7045e+07	1.1985e+07	0.987028	no change	0.694018	Downregulation	46.4	100.7
A0A8J8XAP0	Hsd17b10	3-hydroxyacyl-CoA dehydrogenase type-2	8.2345e+07	9.4336e+07	8.3049e+07	1.14562	no change	1.00855	no change	67.1	100.15
A0A8I5ZY90	Hmgcl	Hydroxymethylglutaryl-CoA lyase, mitochondrial	1.699e+07	1.6145e+07	1.8047e+07	0.950265	no change	1.06221	no change	42.6	99.061
P85834	Tufm	Elongation factor Tu, mitochondrial	5.3215e+07	6.0434e+07	5.9199e+07	1.13566	no change	1.11245	no change	57.3	98.678
D4A0T0	Ndufb10	NADH dehydrogenase [ubiquinone] 1 beta subcomplex subunit 10	3.5227e+07	2.802e+07	3.9756e+07	0.795412	Downregulation	1.12857	no change	55.7	98.548
P16303	Ces1d	Carboxylesterase 1D	2.0978e+07	2.795e+07	2.5694e+07	1.33235	Upregulation	1.22481	Upregulation	42.5	98.167
Q68FX0	Idh3B	Isocit e dehydrogenase [NAD] subunit beta, mitochondrial	1.0226e+08	1.023e+08	1.0104e+08	1.00039	no change	0.98807	no change	53.8	97.774
Q9WVK7	Hadh	Hydroxyacyl-coenzyme A dehydrogenase, mitochondrial	5.3524e+08	6.3694e+08	5.365e+08	1.19001	no change	1.00235	no change	79.6	95.924
Q68FU3	Etfb	Electron transfer flavoprotein subunit beta	3.3428e+08	3.8843e+08	2.4832e+08	1.16199	no change	0.74285	Downregulation	69	95.766
O35077	Gpd1	Glycerol-3-phosphate dehydrogenase [NAD(+)], cytoplasmic	3.266e+07	3.3271e+07	5.2366e+07	1.01871	no change	1.60337	Upregulation	61	95.691
P14604	Echs1	Enoyl-CoA hyd ase, mitochondrial	1.6504e+08	1.6707e+08	1.3584e+08	1.0123	no change	0.823074	Downregulation	70.7	93.282
A0A8L2QBE2	Eci2	Enoyl-CoA delta isomerase 2	3.0473e+07	2.6178e+07	2.9355e+07	0.859055	no change	0.963311	no change	33.2	93.188
A0A8I5ZMG4	Prdx3	Peroxiredoxin 3	6.3913e+07	6.6626e+07	6.3982e+07	1.04245	no change	1.00108	no change	40.1	92.404
A0A8I5ZL23	Hibch	3-hydroxyisobutyryl-CoA hydrolase, mitochondrial	1.3915e+07	1.4644e+07	9.3049e+06	1.05239	no change	0.668696	Downregulation	40.5	91.859
Q09073	Slc25a5	ADP/ATP translocase 2	1.1279e+08	1.0372e+08	9.8068e+07	0.919585	no change	0.869475	no change	54.7	91.579
A0A8I5Y576	Aldh7a1	Alpha-aminoadipic semialdehyde dehydrogenase	1.5015e+07	1.6386e+07	1.2905e+07	1.09131	no change	0.859474	no change	34.3	88.647
P20788	Uqcrfs1	Cytochrome b-c1 complex subunit Rieske, mitochondrial	5.1647e+07	5.5172e+07	7.4602e+07	1.06825	no change	1.44446	Upregulation	44.5	87.83
A0A8I6AL93	Uqcrb	Cytochrome b-c1 complex subunit 7	6.8748e+07	7.45e+07	9.6696e+07	1.08367	no change	1.40653	Upregulation	59	85.692
A0A0G2K5E7	Acly	ATP-cit e synthase	2.0295e+07	1.1337e+07	1.9437e+07	0.558611	Downregulation	0.957725	no change	14.2	85.632
G3V6P2	Dlst	Dihydrolipoyllysine-residue succinyltransferase component of 2-oxogluta e dehydrogenase complex, mitochondrial	3.8726e+07	3.5711e+07	3.4965e+07	0.922145	no change	0.902882	no change	30.2	85.618
A0A8I6A8X0	Cox6b1	Cytochrome c oxidase subunit	1.8594e+08	1.393e+08	2.1762e+08	0.749166	Downregulation	1.17038	no change	53.5	85.579
P04762	Cat	Catalase	3.7545e+07	2.8563e+07	4.1087e+07	0.760768	Downregulation	1.09434	no change	46.3	84.863
F7F6C5	Cd36	Platelet glycoprotein 4	2.5858e+07	2.3115e+07	2.6917e+07	0.893921	no change	1.04095	no change	30.3	84.114
Q9Z2L0	Vdac1	Voltage-dependent anion-selective channel protein 1	5.8427e+07	4.8795e+07	6.3821e+07	0.835144	no change	1.09232	no change	62.5	83.641
Q561S0	Ndufa10	NADH dehydrogenase [ubiquinone] 1 alpha subcomplex subunit 10, mitochondrial	4.1074e+07	4.3167e+07	4.3476e+07	1.05096	no change	1.05848	no change	48.7	80.886
A0A8I6AHW9	Acad9	Complex I assembly factor ACAD9, mitochondrial	8.3908e+06	7.6306e+06	9.2811e+06	0.9094	no change	1.1061	no change	37.9	80.405
P21913	Sdhb	Succinate dehydrogenase [ubiquinone] iron-sulfur subunit, mitochondrial	5.9362e+07	6.8344e+07	8.7703e+07	1.15131	no change	1.47743	Upregulation	49.6	78.433
A0A8I6AQ40	Hibadh	3-hydroxyisobuty e dehydrogenase	1.3319e+07	1.2632e+07	1.127e+07	0.94842	no change	0.846159	no change	35	76.32
Q5XIN6	Letm1	Mitochondrial proton/calcium exchanger protein	3.391e+07	3.191e+07	2.759e+07	0.941021	no change	0.813624	Downregulation	33.2	75.288
P07895	Sod2	Superoxide dismutase [Mn], mitochondrial	3.6455e+07	3.7103e+07	2.4907e+07	1.01778	no change	0.683226	Downregulation	46.4	75.209
A0A8I6AQ32	Suclg1	Succinate--CoA ligase [ADP/GDP-forming] subunit alpha, mitochondrial	7.1737e+07	8.721e+07	7.9086e+07	1.21569	Upregulation	1.10244	no change	50.5	75.187
P24329	Tst	Thiosulfate sulfurtransferase	7.1632e+06	5.532e+06	7.3374e+06	0.772281	Downregulation	1.02432	no change	29.6	74.795
Q68FS4	Lap3	Cytosol aminopeptidase	5.9085e+06	5.2326e+06	4.237e+06	0.885605	no change	0.717103	Downregulation	35.6	73.833
A0A8I6GKV1	Trap1	Heat shock protein 75 kDa, mitochondrial	2.7401e+07	3.1626e+07	2.6509e+07	1.15419	no change	0.967446	no change	35.8	70.643
Q6P6Q2	Krt5	Ke in, type II cytoskeletal 5	2.3939e+07	1.8658e+07	1.8438e+07	0.779398	Downregulation	0.770208	Downregulation	14.2	70.447
P62898	Cycs	Cytochrome c, somatic	9.723e+07	1.206e+08	1.4523e+08	1.24036	Upregulation	1.49367	Upregulation	52.4	70.398
P32089	Slc25a1	Tricarboxylate transport protein, mitochondrial	4.8822e+07	2.5299e+07	4.6013e+07	0.518188	Downregulation	0.942464	no change	35.7	69.482
A0A0G2K3W1	Vwa8	von Willebrand factor A domain-containing 8	8.0663e+06	1.0591e+07	8.69461e+06	1.31299	Upregulation	1.07789	no change	13.5	69.17
Q6AYQ8	Fahd1	Acylpyruvase FAHD1, mitochondrial	8.62751e+06	6.1397e+06	5.591e+06	0.711642	Downregulation	0.648044	Downregulation	43.9	68.251
Q66HP8	Slc25a20	Mitochondrial carnitine/acylcarnitine carrier protein	3.8931e+07	3.383e+07	4.7064e+07	0.868974	no change	1.20891	Upregulation	61.5	67.88
A0A8I6GF99	Tmpo	Lamina-associated polypeptide 2, isoform beta	3.6034e+07	2.9377e+07	3.1e+07	0.815258	Downregulation	0.860299	no change	21.5	67.41
M0R7V3	Apoo	MIC	5.7455e+06	6.1229e+06	6.9894e+06	1.06569	no change	1.2165	Upregulation	18.2	64.245
A0A8J8YNE4	Apool	MIC	7.1827e+06	6.8583e+06	7.7701e+06	0.954836	no change	1.08178	no change	31.7	59.427
A0A8L2Q7B9	Pkm	Pyruvate kinase	1.2802e+07	9.97221e+06	1.1832e+07	0.778957	Downregulation	0.924231	no change	39.6	59.135
A0A8I6ADT5	Ndufs3	NADH dehydrogenase [ubiquinone] iron-sulfur protein 3, mitochondrial	6.3172e+07	4.4404e+07	6.1824e+07	0.702906	Downregulation	0.978661	no change	39.7	58.179
B2RYX1	Uqcr10	Complex III subunit 9	1.8687e+07	1.7609e+07	1.9616e+07	0.942313	no change	1.04971	no change	42.2	57.872
P19234	Ndufv2	NADH dehydrogenase [ubiquinone] flavoprotein 2, mitochondrial	4.6592e+07	3.4014e+07	4.9743e+07	0.730039	Downregulation	1.06763	no change	47.6	56.883
P10860	Glud1	Glutamate dehydrogenase 1, mitochondrial	3.6076e+07	3.6239e+07	3.6295e+07	1.00452	no change	1.00607	no change	38.5	55.046
A0A8L2QCS6	Cox4i1	Cytochrome c oxidase subunit 4	1.2674e+08	1.2861e+08	1.5455e+08	1.01475	no change	1.21943	Upregulation	50.6	54.303
A0A0G2K4Q0	Idh3g	Isocit e dehydrogenase [NAD] subunit, mitochondrial	8.5401e+07	8.7687e+07	8.86449e+07	1.02677	no change	1.03798	no change	50.4	53.76
Q8SEZ0	Mt-nd5	NADH-ubiquinone oxidoreductase chain 5	3.5398e+07	3.3489e+07	3.3568e+07	0.946071	no change	0.948303	no change	10	53.677
Q5EBA9	Suclg2	Succinate-CoA ligase subunit beta (Fragment)	1.5875e+07	1.5944e+07	9.6914e+06	1.00435	no change	0.610481	Downregulation	43.9	53.333
A0A8L2QDJ0	Cox5a	Cytochrome c oxidase subunit 5A, mitochondrial	1.1165e+08	1.0525e+08	1.4339e+08	0.942678	no change	1.28428	Upregulation	59.7	52.996
Q5XIT9	Mccc2	Methylcrotonoyl-CoA carboxylase beta chain, mitochondrial	6.2538e+06	7.5037e+06	9.9606e+06	1.19986	Upregulation	1.59273	Upregulation	40.1	52.711
Q5BJX2	Pdhx	Pdhx protein (Fragment)	3.2263e+07	2.4572e+07	3.1538e+07	0.761616	Downregulation	0.977529	no change	30.3	52.095
C6ZII9	Sirt3	NAD-dependent protein deacetylase	5.6583e+06	5.2508e+06	4.4744e+06	0.927982	no change	0.790767	Downregulation	12.2	51.012
P50137	Tkt	Transketolase	3.8199e+07	2.9872e+07	4.5024e+07	0.78201	Downregulation	1.17867	no change	43.8	50.659
P05065	Aldoa	Fructose-bisphosphate aldolase A	1.5971e+07	1.2459e+07	5.3768e+06	0.780101	Downregulation	0.33666	Downregulation	34.9	49.38
B0BNE6	Ndufs8	NADH dehydrogenase [ubiquinone] iron-sulfur protein 8, mitochondrial	4.0023e+07	2.1099e+07	3.4591e+07	0.527172	Downregulation	0.864278	no change	42.9	46.375
D4A264	Ptgr3	Zinc binding alcohol dehydrogenase, domain containing 2 (Predicted)	3.2742e+07	3.8891e+07	2.5146e+07	1.1878	no change	0.768004	Downregulation	33.7	46.263
D3ZFQ8	Cyc1	Cytochrome c-1	8.1878e+07	9.63711e+07	1.288e+08	1.17701	no change	1.57307	Upregulation	36.1	45.981
G3V996	Letmd1	LETM1 domain-containing 1	1.8714e+07	2.6459e+07	2.6799e+07	1.41386	Upregulation	1.43203	Upregulation	46.9	45.176
O54892	O54892	Hexokinase	2.6457e+06	999240	2.5356e+06	0.377684	Downregulation	0.958385	no change	20.2	43.368
Q6MGB5	Hsd17b8	(3R)-3-hydroxyacyl-CoA dehydrogenase	1.3634e+06	1.7348e+06	1.2587e+06	1.27241	Upregulation	0.923207	no change	15.4	43.127
B0K020	Cisd1	CDGSH iron-sulfur domain-containing protein 1	5.8499e+06	8.4203e+06	5.7699e+06	1.43939	Upregulation	0.986325	no change	61.1	42.796
P62076	Timm13	Mitochondrial import inner membrane translocase subunit Tim13	1.62017e+06	3.7134e+06	3.5317e+06	2.29198	Upregulation	2.17984	Upregulation	42.1	42.459
B1H271	Slc25a42	Mitochondrial coenzyme A transporter SLC25A42	840745	1.4409e+06	1.939e+06	1.71384	Upregulation	2.30629	Upregulation	26.1	42.384
A0A8I5XUV7	Atp2a1	Calcium-transporting ATPase	765870	3.8357e+06	3.3292e+06	5.00829	Upregulation	4.34695	Upregulation	7.2	41.756
Q6AXX6	Prxl2a	Peroxiredoxin-like 2A	3.6556e+06	3.5472e+06	2.4875e+06	0.970346	no change	0.680463	Downregulation	16.2	41.291
B0BNK6	Bckdhb	Branched chain keto acid dehydrogenase E1, beta polypeptide	1.7827e+07	1.3989e+07	1.6864e+07	0.784708	Downregulation	0.945981	no change	44.1	41.183
Q2TA68	Opa1	Dynamin-like 120 kDa protein, mitochondrial	8.4864e+06	7.8715e+06	9.0121e+06	0.927542	no change	1.06195	no change	18.1	40.592
Q80W89	Ndufa11	NADH dehydrogenase [ubiquinone] 1 alpha subcomplex subunit 11	1.2722e+07	1.1148e+07	1.3615e+07	0.876277	no change	1.07019	no change	38.3	39.841
A0A0G2JVL6	Ndufa8	NADH dehydrogenase [ubiquinone] 1 alpha subcomplex subunit 8	5.3527e+07	4.4209e+07	6.5167e+07	0.82592	Downregulation	1.21746	Upregulation	64.5	39.057
Q924S5	Lonp1	Lon protease homolog, mitochondrial	2.0797e+07	2.1881e+07	2.1878e+07	1.05212	no change	1.05198	no change	28.3	38.801
A0A8I6A0B2	Mmut	Methylmalonyl-CoA mutase, mitochondrial	6.0597e+06	7.0939e+06	5.4847e+06	1.17067	no change	0.905111	no change	15.7	38.643
F1LPG5	Ndufb4	NADH dehydrogenase [ubiquinone] 1 beta subcomplex subunit 4	8.278e+06	7.1507e+06	1.2943e+07	0.86382	no change	1.56354	Upregulation	67.4	38.619
G3V6H5	Slc25a11	Mitochondrial 2-oxogluta e/malate carrier protein	7.4472e+06	6.7465e+06	6.618e+06	0.905911	no change	0.888657	no change	29	38.524
P11960	Bckdha	2-oxoisovale e dehydrogenase subunit alpha, mitochondrial (Fragment)	1.338e+07	1.3435e+07	1.4175e+07	1.00411	no change	1.05942	no change	41	37.639
D3ZA93	Acot13	Acyl-CoA thioesterase 13	1.1083e+07	1.0016e+07	6.8982e+06	0.903726	no change	0.622412	Downregulation	15.7	37.496
P68136	Acta1	Actin, alpha skeletal muscle	1.2694e+07	1.4558e+07	607023	1.14684	no change	0.0478197	Downregulation	30.8	37.458
Q4V8H8	Ehd2	EH domain-containing protein 2	9.5978e+06	1.0568e+07	1.2643e+07	1.10108	no change	1.31728	Upregulation	22.3	37.316
D3ZS58	Ndufa2	NADH dehydrogenase [ubiquinone] 1 alpha subcomplex subunit 2	1.0468e+07	7.2485e+06	1.2015e+07	0.692444	Downregulation	1.14778	no change	35.1	37.315
P11951	Cox6c2	Cytochrome c oxidase subunit 6C-2	7.0347e+07	5.1841e+07	8.0174e+07	0.736933	Downregulation	1.13969	no change	40.8	37.271
Q7TP48	Apmap	Adipocyte plasma membrane-associated protein	379788	1.8042e+06	2.3965e+06	4.75054	Upregulation	6.31009	Upregulation	16.2	37.074
Q68FT1	Coq9	Ubiquinone biosynthesis protein C	2.101e+07	2.2709e+07	1.3423e+07	1.08087	no change	0.638886	Downregulation	34	36.537
Q5XFV4	Fabp4	Fatty acid-binding protein, adipocyte	4.0835e+07	3.7053e+07	3.6315e+07	0.907384	no change	0.88931	no change	68.2	35.235
A0A8I6AQ31	Mccc1	Methylcrotonoyl-CoA carboxylase subunit alpha, mitochondrial	4.2821e+06	4.8287e+06	5.793e+06	1.12765	no change	1.35284	Upregulation	16.6	34.913
Q6GT74	Bsg	Basigin	8.6358e+06	7.543e+06	6.8343e+06	0.873456	no change	0.791392	Downregulation	23.9	33.851
O88767	Park7	Parkinson disease protein 7 homolog	6.736e+06	6.6934e+06	5.2525e+06	0.993675	no change	0.779766	Downregulation	39.7	33.446
P16221	Cox8b	Cytochrome c oxidase subunit 8B, mitochondrial	2.4383e+07	4.8701e+07	1.3405e+08	1.99734	Upregulation	5.49768	Upregulation	55.7	33.097
Q4G064	Coq5	2-methoxy-6-polyprenyl-1,4-benzoquinol methylase, mitochondrial	8.54109e+06	8.9463e+06	9.4773e+06	1.04744	no change	1.10961	no change	45.3	32.892
F1LQC1	Acox1	Acyl-coenzyme A oxidase	5.7886e+06	4.6021e+06	4.4219e+06	0.795029	Downregulation	0.763898	Downregulation	22.3	32.852
Q3B8N9	Bphl	Biphenyl hydrolase-like (Serine hydrolase)	6.4064e+06	6.1822e+06	6.7657e+06	0.965004	no change	1.05608	no change	45	32.786
Q9WV97	Timm9	Mitochondrial import inner membrane translocase subunit Tim9	5.9883e+06	3.467e+06	3.9975e+06	0.578962	Downregulation	0.667551	Downregulation	47.2	32.496
Q63362	Ndufa5	NADH dehydrogenase [ubiquinone] 1 alpha subcomplex subunit 5	2.1068e+07	1.8735e+07	2.7637e+07	0.889263	no change	1.3118	Upregulation	78.4	32.223
D3ZXF9	Mrpl12	Mitochondrial ribosomal protein L12	4.1786e+07	5.6986e+07	4.3735e+07	1.36376	Upregulation	1.04664	no change	22.5	31.829
Q6GMM8	Slc27a1	Long-chain fatty acid transport protein 1	5.145e+06	1.16199e+06	9.5171e+06	0.225849	Downregulation	1.84978	Upregulation	13.3	31.475
D3ZJX5	Timm50	Mitochondrial import inner membrane translocase subunit TIM50	6.9962e+06	6.5956e+06	7.0796e+06	0.94274	no change	1.01192	no change	22.1	31.009
B2GV15	Dbt	Dihydrolipoamide acetyltransferase component of pyruvate dehydrogenase complex	5.0611e+06	9.0913e+06	1.1011e+07	1.79631	Upregulation	2.17562	Upregulation	24.1	30.861
A0A8L2URG2	Vdac2	Voltage-dependent anion-selective channel protein 2	2.0907e+07	1.3604e+07	1.6436e+07	0.650691	Downregulation	0.786149	Downregulation	48.3	30.2
P97532	Mpst	3-mercaptopyruvate sulfurtransferase	1.3231e+07	1.0696e+07	9.2706e+06	0.808405	Downregulation	0.700673	Downregulation	30.3	29.984
A0A8I6ANH1	Ndufv3	NADH dehydrogenase [ubiquinone] flavoprotein 3, mitochondrial	1.9869e+07	1.6605e+07	2.0119e+07	0.835724	no change	1.01258	no change	30.7	29.473
A0A0G2JTP6	Plin1	Perilipin	6.9524e+06	8.1779e+06	8.8609e+06	1.17627	no change	1.27451	Upregulation	32.2	29.47
Q5XIF3	Ndufs4	NADH dehydrogenase [ubiquinone] iron-sulfur protein 4, mitochondrial	2.1028e+07	1.2744e+07	1.928e+07	0.60605	Downregulation	0.916873	no change	40.6	29.263
B4F768	Aldh4a1	Multifunctional fusion protein (Fragment)	4.982e+06	5.2463e+06	5.477e+06	1.05305	no change	1.09936	no change	21.5	29.207
Q9JID3		Protein-serine/threonine kinase	4.3696e+06	3.2859e+06	3.9152e+06	0.751991	Downregulation	0.896008	no change	11.7	29.061
Q06647	Atp5po	ATP synthase subunit	1.5101e+07	1.6525e+07	1.9383e+07	1.0943	no change	1.28356	Upregulation	54	28.998
P11915	Scp2	Sterol carrier protein 2	4.2507e+06	3.8856e+06	6.2825e+06	0.914107	no change	1.47799	Upregulation	17.7	28.505
Q5M9I5	Uqcrh	Cytochrome b-c1 complex subunit 6, mitochondrial	8.9976e+07	1.0253e+08	1.0728e+08	1.13953	no change	1.19232	no change	47.2	28.333
B5DEL8	Ndufs5	NADH dehydrogenase [ubiquinone] iron-sulfur protein 5	1.1335e+07	9.7728e+06	1.3558e+07	0.86218	no change	1.19612	Upregulation	48.1	27.579
B0BN52	Mtch2	Mitochondrial carrier 2	1.5054e+07	1.3271e+07	1.3932e+07	0.88156	no change	0.925469	no change	38.3	27.444
P04797	Gapdh	Glyceraldehyde-3-phosphate dehydrogenase	1.5794e+07	1.7577e+07	1.7481e+07	1.11289	no change	1.10681	no change	41.1	27.23
A0A0G2JSG6	Ak2	Adenylate kinase 2, mitochondrial	1.4857e+07	1.2024e+07	9.3946e+06	0.809315	Downregulation	0.632335	Downregulation	59.9	26.427
A0A8I6AGG9	Chchd3	Coiled-coil-helix-coiled-coil-helix domain-containing 3	7.4435e+06	5.5908e+06	8.1104e+06	0.751099	Downregulation	1.0896	no change	32.7	26.266
F1LZC5	Ndufa13-ps1	NADH dehydrogenase [ubiquinone] 1 alpha subcomplex subunit 13	3.4403e+07	2.7431e+07	4.8097e+07	0.797343	Downregulation	1.39805	Upregulation	44.4	25.875
M0RAX2	Ndufs6l1	NADH dehydrogenase (ubiquinone) Fe-S protein 6	2.2933e+07	2.1298e+07	3.5798e+07	0.928706	no change	1.56098	Upregulation	51.7	25.683
P26772	Hspe1	10 kDa heat shock protein, mitochondrial	1.5118e+08	1.2692e+08	1.0907e+08	0.839529	no change	0.721458	Downregulation	66.7	25.61
B5DEN4	Ldha	L-lactate dehydrogenase	7.4817e+06	7.1437e+06	9.2817e+06	0.954823	no change	1.24059	Upregulation	34.6	25.169
B6DYQ4	Mgst1	Glutathione transferase	4.1069e+06	3.8129e+06	3.5053e+06	0.928414	no change	0.853515	no change	30.3	24.41
A0A8L2Q1G7	Calr	Calreticulin	961819	766200	2.8834e+06	0.796615	Downregulation	2.99786	Upregulation	28	24.354
D4A565	Ndufb5	NADH dehydrogenase [ubiquinone] 1 beta subcomplex subunit 5, mitochondrial	1.8639e+07	1.2632e+07	2.18e+07	0.677719	Downregulation	1.16959	no change	18	23.614
A0A140TAE6	Mecr	Enoyl-[acyl-carrier-protein] reductase, mitochondrial	9.02751e+06	2.3946e+07	1.2922e+07	2.65256	Upregulation	1.4314	Upregulation	39.4	22.877
A0A8L2Q170	Atp5pd	ATP synthase subunit d, mitochondrial	1.02543e+06	6.0938e+06	6.7719e+06	5.94266	Upregulation	6.60395	Upregulation	20.7	22.718
F1LPD6	Acaa1a	3-ketoacyl-CoA thiolase A, peroxisomal	9.1675e+06	7.8094e+06	9.9498e+06	0.851857	no change	1.08533	no change	27.6	22.712
Q2UZS7	Dnaja3	Tid-1 long isoform	3.7738e+06	3.2827e+06	4.3213e+06	0.869867	no change	1.14508	no change	17.7	22.706
A0A8I5Y824	Slc25a10	Mitochondrial dicarboxylate carrier	4.5508e+06	2.9763e+06	6.0147e+06	0.654017	Downregulation	1.32168	Upregulation	31.1	22.538
B1H216	Hba-a1	Globin c3	2.0757e+08	1.3433e+08	9.0859e+07	0.647155	Downregulation	0.437727	Downregulation	58.5	22.531
B2RYS0	Cox7a2	Cox7a2 protein	5.5608e+07	6.3103e+07	7.7665e+07	1.13478	no change	1.39665	Upregulation	60.2	22.509
G3V945	Aldh5a1	Succinate-semialdehyde dehydrogenase	6.8096e+06	4.3202e+06	4.4321e+06	0.634428	Downregulation	0.650861	Downregulation	20.8	21.776
D3ZLT1	Ndufb7	NADH dehydrogenase [ubiquinone] 1 beta subcomplex subunit 7	430544	3.5959e+06	5.0997e+06	8.35199	Upregulation	11.8448	Upregulation	42.3	21.732
Q05962	Slc25a4	ADP/ATP translocase 1	8.4639e+06	9.5149e+06	1.1854e+07	1.12417	no change	1.40054	Upregulation	48	21.451
A0A8I6GMB0	Pdk1	Protein-serine/threonine kinase	7.3527e+06	7.4613e+06	6.8197e+06	1.01477	no change	0.927509	no change	25.5	21.428
F7FN80	Ndufa4	Ndufa4, mitochondrial complex-associated	1.4892e+08	1.3112e+08	1.3304e+08	0.880473	no change	0.893367	no change	52.7	21.275
P42123	Ldhb	L-lactate dehydrogenase B chain	2.0773e+06	2.4597e+06	2.7663e+06	1.18408	no change	1.33168	Upregulation	28.4	21.223
Q9R063	Prdx5	Peroxiredoxin-5, mitochondrial	5.7131e+07	5.7123e+07	3.4351e+07	0.99986	no change	0.601267	Downregulation	46.5	21.19
F1LXA0	Ndufa12	NADH dehydrogenase [ubiquinone] 1 alpha subcomplex subunit 12	1.1166e+07	8.67069e+06	1.2652e+07	0.776526	Downregulation	1.13308	no change	67.8	21.176
F1LQQ1	Me1	Malic enzyme	4.5726e+06	4.5493e+06	4.8732e+06	0.994903	no change	1.06574	no change	15.1	20.901
Q497B0	Nit2	Omega-amidase NIT2	4.0355e+06	6.7031e+06	6.8671e+06	1.66103	Upregulation	1.70167	Upregulation	33.3	20.814
A0A8I6A0A3	Gsr	Glutathione reductase	3.3539e+06	2.5416e+06	2.0586e+06	0.757804	Downregulation	0.613793	Downregulation	16.7	20.8
A0A8L2R1Q6	Hbb	Hemoglobin subunit beta-1	1.1391e+07	6.4556e+06	693058	0.566728	Downregulation	0.0608426	Downregulation	75.5	20.762
A0A8I6AMG9	Grpel1	GrpE protein homolog	8.113e+06	6.8399e+06	5.7189e+06	0.843079	no change	0.704906	Downregulation	31.5	20.76
F7F3R8	Ctsd	Cathepsin D	1.7197e+07	1.0055e+07	1.2914e+07	0.584695	Downregulation	0.750945	Downregulation	28.4	20.704
A0A8I5ZN82	Krt17	Ke in, type I cytoskeletal 17	1.5807e+06	1.9146e+06	1.2004e+06	1.21124	Upregulation	0.75941	Downregulation	11.8	20.67
P02401	Rplp2	60S acidic ribosomal protein P2	737921	1.0874e+06	1.5301e+06	1.4736	Upregulation	2.07353	Upregulation	21.7	20.524
A0A8I5ZUK9	Gcdh	Glutaryl-CoA dehydrogenase	4.5646e+06	7.3987e+06	5.1701e+06	1.62089	Upregulation	1.13265	no change	28.7	20.505
A0A8I6AAT9	Auh	Methylglutaconyl-CoA hyd ase, mitochondrial	5.781e+06	9.1791e+06	8.5648e+06	1.58781	Upregulation	1.48154	Upregulation	30.3	20.231
Q8HIC6	Mt-nd4	NADH-ubiquinone oxidoreductase chain 4	2.8974e+07	3.5302e+07	4.6109e+07	1.2184	Upregulation	1.59139	Upregulation	19.4	20.141
A0A8L2QWG8	Atp5pb	ATP synthase subunit b	2.6707e+07	2.6249e+07	2.3351e+07	0.982851	no change	0.874339	no change	23.9	20.132
Q8R431	Mgll	Monoglyceride lipase	4.1506e+06	3.0079e+06	4.6343e+06	0.72469	Downregulation	1.11654	no change	26.4	19.898
Q5BJB3	Chchd2l3	Coiled-coil-helix-coiled-coil-helix domain containing 2	1.4181e+06	2.1652e+06	954414	1.52683	Upregulation	0.673023	Downregulation	14.9	19.581
A9UMV9	Ndufa7	NADH dehydrogenase [ubiquinone] 1 alpha subcomplex subunit 7	4.052e+06	3.1336e+06	4.6119e+06	0.773346	Downregulation	1.13818	no change	39.3	19.475
A0A8I5ZQA0	Tomm22	Mitochondrial import receptor subunit T	522227	623391	2.0282e+06	1.19372	no change	3.88375	Upregulation	35.6	19.297
A0A8I6AKS6	Hsp90ab1	Heat shock protein HSP 90-beta	3.8199e+06	3.5354e+06	3.2067e+06	0.925523	no change	0.839472	no change	10	19.278
O88989	Mdh1	Malate dehydrogenase, cytoplasmic	6.2699e+06	5.417e+06	5.4122e+06	0.863969	no change	0.863204	no change	20.7	19.186
D3ZVS2	L2hgdh	L-2-hydroxygluta e dehydrogenase	5.4997e+06	5.1731e+06	4.7367e+06	0.940615	no change	0.861266	no change	22.2	19.128
P38718	Mpc2	Mitochondrial pyruvate carrier 2	3.4444e+07	3.5377e+07	3.1218e+07	1.02709	no change	0.90634	no change	53.5	18.698
Q6P7R8	Hsd17b12	Very-long-chain 3-oxoacyl-CoA reductase	3.8426e+06	3.4049e+06	5.2352e+06	0.886092	no change	1.36241	Upregulation	22.1	18.064
D4AE56	Ptges2	Prostaglandin E synthase 2	6.599e+06	6.1303e+06	5.3344e+06	0.928973	no change	0.808365	Downregulation	29.4	18.059
B0BNJ9	Tmem14c	RCG44002, isoform CRA	2.6831e+06	6.5556e+06	767328	2.44329	Upregulation	0.285986	Downregulation	24.6	18.001
A0A8I5ZLF3	Afg3l2	AFG3-like matrix AAA peptidase subunit 2	3.1024e+06	2.1872e+06	3.1269e+06	0.705003	Downregulation	1.0079	no change	14.4	17.753
A0A8L2PZ08	Cox6a1	Cytochrome c oxidase subunit	4.5902e+07	9.1425e+07	1.1234e+08	1.99174	no change	2.44739	Upregulation	61.6	17.747
Q920F5	Mlycd	Malonyl-CoA decarboxylase, mitochondrial	1.7664e+06	1.8234e+06	2.1401e+06	1.03227	no change	1.21156	Upregulation	17.9	17.568
A0A8I5ZZ13	Ppa2	Inorganic diphosphatase	3.0388e+06	3.1599e+06	871055	1.03985	no change	0.286644	Downregulation	28	17.408
A0A8I6G380	Krt6a	Ke in, type II cytoskeletal 6A	4.5494e+06	9.9281e+06	666262	2.18229	Upregulation	0.146451	Downregulation	9.4	17.159
A0A0G2K261	Iars2	Isoleucine--tRNA ligase	2.6096e+06	3.0044e+06	2.4245e+06	1.15129	no change	0.929069	no change	12.8	16.185
F1M964	Pmpca	Mitochondrial-processing peptidase subunit alpha	1.1694e+07	1.5468e+07	1.0728e+07	1.32273	Upregulation	0.917393	no change	22.9	16.145
A0A8I6A3S1	Anxa5	Annexin	1.09375e+06	2.3521e+06	2.451e+06	2.15048	Upregulation	2.24091	Upregulation	17.7	16.102
A0A8L2Q046	Gatd3a	Glutamine amidotransferase like class 1 domain containing 3A	2.2036e+07	2.8059e+07	2.5417e+07	1.27333	Upregulation	1.15343	no change	39.7	15.964
A0A8I6GIV1	Mrps36	Mitochondrial ribosomal protein S36	2.4387e+07	2.4024e+07	2.3861e+07	0.985114	no change	0.978431	no change	50.9	15.782
A0A8I6A1Z1	Psap	Prosaposin	1.3637e+07	1.6125e+07	1.825e+07	1.18245	no change	1.33827	Upregulation	8.3	15.373
Q07936	Anxa2	Annexin A2	1.30089e+06	560620	702430	0.43095	Downregulation	0.53996	Downregulation	10.9	15.3
Q641Z6	Ehd1	EH domain-containing protein 1	3.7104e+06	676235	1.23153e+06	0.182254	Downregulation	0.331912	Downregulation	16.5	14.962
P12075	Cox5b	Cytochrome c oxidase subunit 5B, mitochondrial	1.5888e+07	1.1157e+07	1.7437e+07	0.702228	Downregulation	1.0975	no change	48.8	14.955
A0A8I6AE64	Vdac3	Voltage-dependent anion-selective channel protein 3	5.8527e+06	4.3048e+06	5.1529e+06	0.735524	Downregulation	0.880431	no change	28.3	14.691
Q9JLJ3	Aldh9a1	4-trimethylaminobutyraldehyde dehydrogenase	4.4885e+06	4.9014e+06	4.1115e+06	1.09199	no change	0.916008	no change	15.8	13.84
A0A8I6A278	Hspa8	Heat shock cognate 71 kDa protein	1.4479e+06	1.4732e+06	1.466e+06	1.01747	no change	1.0125	no change	13.8	13.756
A0A0G2K6H2	Gstz1	Maleylacetoacetate isomerase	1.7171e+07	1.4635e+07	9.9948e+06	0.852309	no change	0.582075	Downregulation	28.8	13.629
P06686	Atp1a2	Sodium/potassium-transporting ATPase subunit alpha-2	2.0919e+06	2.1171e+06	2.1421e+06	1.01205	no change	1.024	no change	9.2	13.589
B2RYW3	Ndufb9	NADH dehydrogenase [ubiquinone] 1 beta subcomplex subunit 9	7.3678e+06	6.3472e+06	1.3409e+07	0.861478	no change	1.81995	Upregulation	48.6	13.511
A0A8I6G9Z6	Sod1	Superoxide dismutase [Cu-Zn]	1.05883e+06	6.6304e+06	2.4028e+06	6.26198	Upregulation	2.26929	Upregulation	23.8	13.166
A0A8L2R053	Tpi1	Triosephosphate isomerase	2.8533e+06	3.4425e+06	2.9638e+06	1.2065	Upregulation	1.03873	no change	17.5	13.144
M0RAD5	Clpp	ATP-dependent Clp protease proteolytic subunit	1.08478e+06	523307	1.0898e+06	0.482408	Downregulation	1.00463	no change	13.5	13.042
A0A8I5ZQ98	Pmpcb	Mitochondrial-processing peptidase subunit beta	2.0928e+06	2.214e+06	1.1919e+06	1.05791	no change	0.569524	Downregulation	9.7	12.941
D4A3V2	Ndufa6	NADH dehydrogenase [ubiquinone] 1 alpha subcomplex subunit 6	8.40909e+06	7.0458e+06	8.415e+06	0.837879	no change	1.0007	no change	50.8	12.822
P04785	P4hb	Protein disulfide-isomerase	1.2564e+06	660090	874420	0.525382	Downregulation	0.695973	Downregulation	13	12.68
A0A8I6A4C3	Ephx2	Bifunctional epoxide hydrolase 2	813519	4.6309e+06	1.88751e+06	5.69243	Upregulation	2.32017	Upregulation	9.5	12.468
Q68FU7	Coq6	Ubiquinone biosynthesis monooxygenase C	3.5389e+06	3.699e+06	619597	1.04524	no change	0.175082	Downregulation	15.8	12.387
A0A0G2K930	Rab7a	Ras-related protein Rab-7a	1.4728e+06	2.0255e+06	1.8116e+06	1.37527	Upregulation	1.23004	Upregulation	21.9	12.381
P35435	Atp5f1c	ATP synthase subunit gamma, mitochondrial	3.3171e+06	3.6467e+06	4.3786e+06	1.09936	no change	1.32001	Upregulation	28.6	12.265
A0A8I6A417	Mcee	Methylmalonyl CoA epimerase	627743	8.4907e+06	6.7695e+06	13.5258	Upregulation	10.7839	Upregulation	36.5	12.155
A0A0G2JUF1	Pecr	Peroxisomal trans-2-enoyl-CoA reductase	1.5973e+06	2.1956e+06	754530	1.37457	Upregulation	0.472378	Downregulation	25	11.841
Q642A4		UPF0598 protein C8orf82 homolog	3.8644e+06	3.2191e+06	3.4201e+06	0.833014	no change	0.885027	no change	19.7	11.805
O08590	Aoc3	Membrane primary amine oxidase	6.3254e+06	8.03e+06	6.4267e+06	1.26948	Upregulation	1.01601	no change	10.2	11.646
B2RYT5	Cox7a2l	Cox7a2l protein	1.3886e+06	3.1204e+06	6.0942e+06	2.24716	Upregulation	4.38874	Upregulation	47.8	11.422
Q5XIJ4	Fam210a	Protein FAM210A	7.7837e+06	7.3728e+06	489258	0.94721	no change	0.0628567	Downregulation	15.4	11.318
Q6IN22	Ctsb	Cathepsin B	3.7497e+06	4.2336e+06	4.574e+06	1.12905	no change	1.21983	Upregulation	12.4	11.15
P21571	Atp5pf	ATP synthase-coupling factor 6, mitochondrial	5.6599e+06	6.5752e+06	6.6251e+06	1.16172	no change	1.17053	no change	43.5	10.976
Q4G082	Coq3	Coq3 protein (Fragment)	5.4055e+06	5.5152e+06	4.7978e+06	1.02029	no change	0.887577	no change	12.9	10.748
P54311	Gnb1	Guanine nucleotide-binding protein G(I)/G(S)/G(T) subunit beta-1	448646	1.0405e+06	1.1503e+06	2.3192	Upregulation	2.56394	Upregulation	15	10.615
P0DN35	Ndufb1	NADH dehydrogenase [ubiquinone] 1 beta subcomplex subunit 1	5.9888e+06	6.657e+06	1.125e+07	1.11157	no change	1.87851	Upregulation	31.6	10.603
A0A8L2R531	Abcb8	Mitochondrial potassium channel ATP-binding subunit	514065	1.04361e+06	1.2538e+06	2.03011	Upregulation	2.43899	Upregulation	7.9	10.464
P63031	Mpc1	Mitochondrial pyruvate carrier 1	1.4816e+07	1.8366e+07	1.6561e+07	1.23961	Upregulation	1.11778	no change	50.5	10.405
P14141	Ca3	Carbonic anhydrase 3	2.3713e+06	3.155e+06	3.4721e+06	1.33049	Upregulation	1.46422	Upregulation	26.2	10.318
P70584	Acadsb	Short/branched chain specific acyl-CoA dehydrogenase, mitochondrial	2.5865e+06	2.7161e+06	2.3976e+06	1.05011	no change	0.926966	no change	18.5	10.316
A0A8I6GL72	Isoc2a	Similar to isochorismatase domain-containing 2	4.6772e+06	5.9394e+06	3.9624e+06	1.26986	Upregulation	0.847174	no change	36	10.304
D4A7L4	Ndufb11	NADH dehydrogenase [ubiquinone] 1 beta subcomplex subunit 11, mitochondrial	1.0258e+07	8.5358e+06	1.2814e+07	0.832111	no change	1.24917	Upregulation	38.4	10.188
A0A8L2Q511	Lypla1	Palmitoyl-protein hydrolase	486813	1.4569e+06	695340	2.99273	Upregulation	1.42835	Upregulation	16.7	10.072
B2RYS8	Ndufb8	NADH dehydrogenase [ubiquinone] 1 beta subcomplex subunit 8, mitochondrial	7.7074e+06	9.4011e+06	1.5442e+07	1.21975	Upregulation	2.00353	Upregulation	36.6	10.057
G3V879	Coq7	5-demethoxyubiquinone hydroxylase, mitochondrial	360970	2.1886e+06	2.2977e+06	6.0631	Upregulation	6.36534	Upregulation	29	9.9015
Q5PQZ9	Ndufc2	NADH dehydrogenase [ubiquinone] 1 subunit C2	6.2569e+06	5.1088e+06	7.066e+06	0.816507	Downregulation	1.12931	no change	20.8	9.7918
Q3MIE0	Echdc3	Enoyl-CoA hyd ase domain-containing protein 3, mitochondrial	2.1469e+06	2.3083e+06	1.8371e+06	1.07518	no change	0.855699	no change	24	9.5829
A0A8I5ZJA4	Anxa6	Annexin	1.13646e+06	1.50742e+06	2.7114e+06	1.32642	Upregulation	2.38583	Upregulation	13.3	9.3778
Q5RJR9	Serpinh1	Serpin H1	1.59513e+06	5.0331e+06	4.7717e+06	3.15529	Upregulation	2.99141	Upregulation	25.2	9.3545
Q5RK08	Nipsnap2	Glioblastoma amplified sequence	2.9627e+06	2.0027e+06	2.6813e+06	0.675971	Downregulation	0.905019	no change	24.9	9.2592
A0A8I6GCX1	Ndufb6	NADH dehydrogenase [ubiquinone] 1 beta subcomplex subunit 6	1.9118e+07	1.4819e+07	1.7155e+07	0.775133	Downregulation	0.897321	no change	36.1	8.9685
A0A8I6G8K5	Prkcsh	Glucosidase 2 subunit beta	412420	532220	504780	1.29048	Upregulation	1.22395	Upregulation	4.3	8.9586
Q641Z9	Sdhc	Succinate dehydrogenase cytochrome b560 subunit, mitochondrial	1.1784e+07	1.6123e+07	1.0124e+07	1.36821	Upregulation	0.859131	no change	31.4	8.8048
P35565	Canx	Calnexin	524687	1.4385e+06	1.3843e+06	2.74163	Upregulation	2.63833	Upregulation	9.3	8.7106
Q9R1T3	Ctsz	Cathepsin Z	579170	581520	588900	1.00406	no change	1.0168	no change	13.4	8.6077
A0A8I6A2K2	Hoga1	4-hydroxy-2-oxogluta e aldolase 1	1.3396e+06	1.3698e+06	1.8092e+06	1.02254	no change	1.35055	Upregulation	18.4	8.5912
A0A0G2K3K2	Actb	Actin, cytoplasmic 1	2.7037e+06	2.7451e+06	1.3781e+06	1.01531	no change	0.509709	Downregulation	28	8.4764
D3ZF13	Ndufab1	Acyl carrier protein	2.8915e+07	2.5087e+07	2.7835e+07	0.867612	no change	0.962649	no change	21.2	8.1654
A0A0G2JTG5	Slc25a22	Mitochondrial glutamate carrier 1	2.8262e+06	1.1687e+06	2.7827e+06	0.413525	Downregulation	0.984609	no change	23.9	8.1026
Q05982	Nme1	Nucleoside diphosphate kinase A	2.5131e+06	3.6638e+06	1.4126e+06	1.45788	Upregulation	0.562095	Downregulation	32.9	7.9506
Q5I0P2	Gcsh	Glycine cleavage system H protein, mitochondrial	5.2556e+06	4.4722e+06	3.1138e+06	0.85094	no change	0.592473	Downregulation	24.1	7.9263
G3V7Y3	Atp5f1d	ATP synthase F1 subunit delta	1.03424e+06	1.4958e+07	1.4128e+07	14.4628	Upregulation	13.6603	Upregulation	27.5	7.71
Q6AXV4	Samm50	Sorting and assembly machinery component 50 homolog	1.41483e+06	658349	1.2957e+06	0.465321	Downregulation	0.915801	no change	13	7.5263
Q5XIA5	Coasy	Coenzyme A synthase	465950	589630	534950	1.26544	Upregulation	1.14809	no change	6.9	7.1342
F1M6X5	Txnrd2	Thioredoxin-disulfide reductase	2.1176e+06	2.2746e+06	1.8807e+06	1.07414	no change	0.888128	no change	9	7.0428
A0A0H2UHM5	Pdia3	Protein disulfide-isomerase	1.4618e+06	1.3634e+06	1.8134e+06	0.932685	no change	1.24053	Upregulation	15	7.0195
P31000	Vim	Vimentin	603030	1.0091e+06	914990	1.67338	Upregulation	1.51732	Upregulation	10.7	6.4513
Q95938	Co I	Cytochrome c oxidase subunit 1	960703	604627	3.1126e+06	0.629359	Downregulation	3.23992	Upregulation	13.8	6.2357
Q3KRE0	Atad3	ATPase family AAA domain-containing protein 3	2.1134e+06	2.5204e+06	1.5446e+06	1.19258	no change	0.73086	Downregulation	7.6	6.1348
B2RYW9	Fahd2	Fumarylacetoacetate hydrolase domain-containing protein 2	1.4378e+06	1.2148e+06	906380	0.844903	no change	0.630394	Downregulation	13.7	5.9873
A0A8I6GLB7	Pdk4	Protein-serine/threonine kinase	2.4039e+06	2.1961e+06	941044	0.913558	no change	0.391466	Downregulation	8.4	5.9838
Q06QH5	ND2	NADH-ubiquinone oxidoreductase chain 2	1.79119e+06	7.6959e+06	6.6494e+06	4.29654	Upregulation	3.71229	Upregulation	9.5	5.978
O88994	Mtarc2	Mitochondrial amidoxime reducing component 2	1.438e+06	1.4575e+06	2.1888e+06	1.01356	no change	1.52211	Upregulation	11.2	5.926
A0A8I6AP17	Fam162a	Protein FAM162A	2.23582e+06	1.2768e+06	2.316e+06	0.571066	Downregulation	1.03586	no change	24.3	5.7903
A0A8I6AN00	Timm50	Mitochondrial import inner membrane translocase subunit TIM50	3.4579e+06	3.4913e+06	1.11521e+06	1.00966	no change	0.322511	Downregulation	24.7	5.7438
A0A8I6AN66	Mrs2	Magnesium transporter	1.323e+06	1.0487e+06	1.07846e+06	0.792667	Downregulation	0.815161	Downregulation	7.3	5.5888
A0A8I5ZTN4	Macrod1	ADP-ribose glycohydrolase MACR	3.5511e+06	3.9297e+06	843402	1.10662	no change	0.237505	Downregulation	9.8	5.5369
D4A4P3	Ndufb3	NADH dehydrogenase [ubiquinone] 1 beta subcomplex subunit 3	6.7443e+06	5.7143e+06	1.0749e+07	0.847278	no change	1.59379	Upregulation	19.2	5.2899
A0A0G2K3Z9	Prdx1l1	Peroxiredoxin-1	784864	863770	1.2928e+06	1.10053	no change	1.64716	Upregulation	25.6	5.1629
A0A8L2Q6S2	Ppif	Peptidyl-prolyl cis-trans isomerase	1.9424e+06	1.9083e+06	364109	0.982445	no change	0.187453	Downregulation	27	5.0654
G3V8L9	Cavin1	Caveolae-associated protein 1	629783	399115	658200	0.633734	Downregulation	1.04512	no change	14.5	4.9988
A0A8L2Q4Z6	Adhfe1	Hydroxyacid-oxoacid transhydrogenase, mitochondrial	1.3444e+06	1.473e+06	911699	1.09566	no change	0.678145	Downregulation	6.6	4.99
B0K036	Sdhaf1	Succinate dehydrogenase assembly factor 1, mitochondrial	336390	373350	1.27538e+06	1.10987	no change	3.79138	Upregulation	27.1	4.3717
A0A8I5Y1W8	Lrrc59	Leucine-rich repeat-containing protein 59	1.34473e+06	711500	1.1223e+06	0.529103	Downregulation	0.834592	Downregulation	12.1	4.2411
Q5U2X7	Timm21	Mitochondrial import inner membrane translocase subunit Tim21	1.1867e+06	1.39e+06	797870	1.17132	no change	0.672344	Downregulation	13.1	4.1151
D4AA14	Aifm2	Apoptosis-inducing factor, mitochondria-associated 2	488716	909530	909130	1.86106	Upregulation	1.86024	Upregulation	8.8	3.869
P10111	Ppia	Peptidyl-prolyl cis-trans isomerase A	4.4264e+06	2.7191e+06	1.67746e+06	0.614292	Downregulation	0.378966	Downregulation	22	3.8185
Q66HG6	Ca5b	Carbonic anhydrase 5B, mitochondrial	1.0675e+06	424583	1.3084e+06	0.397736	Downregulation	1.22567	Upregulation	9.8	3.7857
P07633	Pccb	Propionyl-CoA carboxylase beta chain, mitochondrial	716019	568020	4.6091e+07	0.793304	Downregulation	64.3712	Upregulation	47.9	3.7539
B5DEF6	Aldh2	Acyl-CoA dehydrogenase family, member 10	2.5249e+06	3.2438e+06	1.9094e+06	1.28472	Upregulation	0.756228	Downregulation	29.7	3.3778
Q5HZA9	Tmem126a	Transmembrane protein 126A	880140	767043	636750	0.871501	no change	0.723464	Downregulation	8.7	3.197
P97521	Slc25a20	Mitochondrial carnitine/acylcarnitine carrier protein	4.2121e+06	769087	3.5189e+06	0.18259	Downregulation	0.835427	no change	58.5	2.9234
F6PUC8	Dock7	Dedicator of cytokinesis 7	4.4842e+08	4.4487e+08	5.1284e+08	0.992083	no change	1.14366	no change	0.8	2.5095

## Sheet: Kegg pathway BD-2w vs C 
Kegg pathway up-regulated proteins BD-2w vs C
#term ID	term description	observed gene count	background gene count	strength	false discovery rate	matching proteins in your network (IDs)	matching proteins in your network (labels)
rno00190	Oxidative phosphorylation	32	128	1.76	5.88e-43	10116.ENSRNOP00000001545,10116.ENSRNOP00000002732,10116.ENSRNOP00000003674,10116.ENSRNOP00000004836,10116.ENSRNOP00000008325,10116.ENSRNOP00000010593,10116.ENSRNOP00000011183,10116.ENSRNOP00000012616,10116.ENSRNOP00000015851,10116.ENSRNOP00000016060,10116.ENSRNOP00000017067,10116.ENSRNOP00000018336,10116.ENSRNOP00000019039,10116.ENSRNOP00000019679,10116.ENSRNOP00000020670,10116.ENSRNOP00000024033…	Cox6a1,Atp5po,Ndufb4,Atp5pd,Ndufa5,Sdhb,Ndufb11,Ndufb9,Ndufs1,Ndufb3,Cyc1,Sdha,Ndufb8,Cox8b,Atp5f1d,Cox4i1,Ndufv1,Uqcrfs1,Cox5a,Uqcrb,Ndufb7,LOC679739,Ndufs7,Ndufs5,ND4,ND2,Uqcrc1,COX2,Ndufa8,Cox7a2,Cox7a2l,Ndufa9
rno04714	Thermogenesis	35	221	1.56	1.86e-41	10116.ENSRNOP00000001545,10116.ENSRNOP00000002732,10116.ENSRNOP00000003674,10116.ENSRNOP00000004836,10116.ENSRNOP00000004900,10116.ENSRNOP00000008325,10116.ENSRNOP00000010593,10116.ENSRNOP00000011183,10116.ENSRNOP00000012616,10116.ENSRNOP00000015851,10116.ENSRNOP00000016060,10116.ENSRNOP00000017067,10116.ENSRNOP00000018336,10116.ENSRNOP00000019039,10116.ENSRNOP00000019679,10116.ENSRNOP00000020670…	Cox6a1,Atp5po,Ndufb4,Atp5pd,Ucp1,Ndufa5,Sdhb,Ndufb11,Ndufb9,Ndufs1,Ndufb3,Cyc1,Sdha,Ndufb8,Cox8b,Atp5f1d,Cox4i1,Ndufv1,Uqcrfs1,Cox5a,Slc25a20,Uqcrb,Ndufb7,LOC679739,Ndufs7,Ndufs5,ND4,ND2,Uqcrc1,COX2,Ndufa8,Cox7a2,Cox7a2l,Plin1,Ndufa9
rno05020	Prion disease	36	260	1.51	5.07e-41	10116.ENSRNOP00000001545,10116.ENSRNOP00000002732,10116.ENSRNOP00000002885,10116.ENSRNOP00000003674,10116.ENSRNOP00000004836,10116.ENSRNOP00000008325,10116.ENSRNOP00000010593,10116.ENSRNOP00000011183,10116.ENSRNOP00000012616,10116.ENSRNOP00000014058,10116.ENSRNOP00000014704,10116.ENSRNOP00000015851,10116.ENSRNOP00000016060,10116.ENSRNOP00000017067,10116.ENSRNOP00000018336,10116.ENSRNOP00000019039…	Cox6a1,Atp5po,Sod1,Ndufb4,Atp5pd,Ndufa5,Sdhb,Ndufb11,Ndufb9,Cycs,Slc25a4,Ndufs1,Ndufb3,Cyc1,Sdha,Ndufb8,Cox8b,Atp5f1d,Cox4i1,Ndufv1,Uqcrfs1,Hspa5,Cox5a,Uqcrb,Ndufb7,LOC679739,Ndufs7,Ndufs5,ND4,ND2,Uqcrc1,COX2,Ndufa8,Cox7a2,Cox7a2l,Ndufa9
rno05012	Parkinson disease	35	235	1.54	6.58e-41	10116.ENSRNOP00000001545,10116.ENSRNOP00000002732,10116.ENSRNOP00000003674,10116.ENSRNOP00000004836,10116.ENSRNOP00000008325,10116.ENSRNOP00000010593,10116.ENSRNOP00000011183,10116.ENSRNOP00000012616,10116.ENSRNOP00000014058,10116.ENSRNOP00000014704,10116.ENSRNOP00000015851,10116.ENSRNOP00000016060,10116.ENSRNOP00000017067,10116.ENSRNOP00000018336,10116.ENSRNOP00000019039,10116.ENSRNOP00000019679…	Cox6a1,Atp5po,Ndufb4,Atp5pd,Ndufa5,Sdhb,Ndufb11,Ndufb9,Cycs,Slc25a4,Ndufs1,Ndufb3,Cyc1,Sdha,Ndufb8,Cox8b,Atp5f1d,Cox4i1,Ndufv1,Uqcrfs1,Hspa5,Cox5a,Uqcrb,Ndufb7,LOC679739,Ndufs7,Ndufs5,ND4,ND2,Uqcrc1,COX2,Ndufa8,Cox7a2,Cox7a2l,Ndufa9
rno05016	Huntington disease	36	289	1.46	1.00e-39	10116.ENSRNOP00000001545,10116.ENSRNOP00000002732,10116.ENSRNOP00000002885,10116.ENSRNOP00000003674,10116.ENSRNOP00000004836,10116.ENSRNOP00000004900,10116.ENSRNOP00000008325,10116.ENSRNOP00000010593,10116.ENSRNOP00000011183,10116.ENSRNOP00000012616,10116.ENSRNOP00000014058,10116.ENSRNOP00000014704,10116.ENSRNOP00000015851,10116.ENSRNOP00000016060,10116.ENSRNOP00000017067,10116.ENSRNOP00000018336…	Cox6a1,Atp5po,Sod1,Ndufb4,Atp5pd,Ucp1,Ndufa5,Sdhb,Ndufb11,Ndufb9,Cycs,Slc25a4,Ndufs1,Ndufb3,Cyc1,Sdha,Ndufb8,Cox8b,Atp5f1d,Cox4i1,Ndufv1,Uqcrfs1,Cox5a,Uqcrb,Ndufb7,LOC679739,Ndufs7,Ndufs5,ND4,ND2,Uqcrc1,COX2,Ndufa8,Cox7a2,Cox7a2l,Ndufa9
rno05010	Alzheimer disease	36	352	1.37	5.82e-37	10116.ENSRNOP00000001545,10116.ENSRNOP00000002732,10116.ENSRNOP00000003674,10116.ENSRNOP00000004836,10116.ENSRNOP00000008325,10116.ENSRNOP00000010593,10116.ENSRNOP00000011183,10116.ENSRNOP00000012616,10116.ENSRNOP00000014058,10116.ENSRNOP00000014704,10116.ENSRNOP00000015851,10116.ENSRNOP00000016060,10116.ENSRNOP00000017067,10116.ENSRNOP00000018336,10116.ENSRNOP00000019039,10116.ENSRNOP00000019679…	Cox6a1,Atp5po,Ndufb4,Atp5pd,Ndufa5,Sdhb,Ndufb11,Ndufb9,Cycs,Slc25a4,Ndufs1,Ndufb3,Cyc1,Sdha,Ndufb8,Cox8b,Atp5f1d,Cox4i1,Ndufv1,Uqcrfs1,Cox5a,Uqcrb,Ndufb7,Ppid,LOC679739,Ndufs7,Ndufs5,ND4,ND2,Uqcrc1,COX2,Ndufa8,Cox7a2,Cox7a2l,Atp2a1,Ndufa9
rno05014	Amyotrophic lateral sclerosis	35	346	1.37	9.57e-36	10116.ENSRNOP00000001545,10116.ENSRNOP00000002732,10116.ENSRNOP00000002885,10116.ENSRNOP00000003674,10116.ENSRNOP00000004836,10116.ENSRNOP00000008325,10116.ENSRNOP00000010593,10116.ENSRNOP00000011183,10116.ENSRNOP00000012616,10116.ENSRNOP00000014058,10116.ENSRNOP00000015851,10116.ENSRNOP00000016060,10116.ENSRNOP00000017067,10116.ENSRNOP00000018336,10116.ENSRNOP00000019039,10116.ENSRNOP00000019679…	Cox6a1,Atp5po,Sod1,Ndufb4,Atp5pd,Ndufa5,Sdhb,Ndufb11,Ndufb9,Cycs,Ndufs1,Ndufb3,Cyc1,Sdha,Ndufb8,Cox8b,Atp5f1d,Cox4i1,Ndufv1,Uqcrfs1,Hspa5,Cox5a,Uqcrb,Ndufb7,LOC679739,Ndufs7,Ndufs5,ND4,ND2,Uqcrc1,COX2,Ndufa8,Cox7a2,Cox7a2l,Ndufa9
rno04932	Non-alcoholic fatty liver disease	28	147	1.64	3.96e-35	10116.ENSRNOP00000001545,10116.ENSRNOP00000003674,10116.ENSRNOP00000008325,10116.ENSRNOP00000010593,10116.ENSRNOP00000011183,10116.ENSRNOP00000012616,10116.ENSRNOP00000014058,10116.ENSRNOP00000015851,10116.ENSRNOP00000016060,10116.ENSRNOP00000017067,10116.ENSRNOP00000018336,10116.ENSRNOP00000019039,10116.ENSRNOP00000019679,10116.ENSRNOP00000024033,10116.ENSRNOP00000024517,10116.ENSRNOP00000024609…	Cox6a1,Ndufb4,Ndufa5,Sdhb,Ndufb11,Ndufb9,Cycs,Ndufs1,Ndufb3,Cyc1,Sdha,Ndufb8,Cox8b,Cox4i1,Ndufv1,Uqcrfs1,Cox5a,Uqcrb,Ndufb7,LOC679739,Ndufs7,Ndufs5,Uqcrc1,COX2,Ndufa8,Cox7a2,Cox7a2l,Ndufa9
rno01100	Metabolic pathways	52	1431	0.93	2.37e-34	10116.ENSRNOP00000001545,10116.ENSRNOP00000002732,10116.ENSRNOP00000003674,10116.ENSRNOP00000004836,10116.ENSRNOP00000008325,10116.ENSRNOP00000010593,10116.ENSRNOP00000011183,10116.ENSRNOP00000012616,10116.ENSRNOP00000012806,10116.ENSRNOP00000014177,10116.ENSRNOP00000015786,10116.ENSRNOP00000015851,10116.ENSRNOP00000016060,10116.ENSRNOP00000017067,10116.ENSRNOP00000017468,10116.ENSRNOP00000017965…	Cox6a1,Atp5po,Ndufb4,Atp5pd,Ndufa5,Sdhb,Ndufb11,Ndufb9,Hsd17b12,Ca3,Auh,Ndufs1,Ndufb3,Cyc1,Ldha,Ldhb,Sdha,Mccc1,Ndufb8,Cox8b,Mlycd,Dbt,Atp5f1d,Pccb,Mcee,Coq7,Ephx2,Mccc2,Cox4i1,Ndufv1,Uqcrfs1,Cox5a,Mecr,Uqcrb,Nit2,Ndufb7,LOC679739,Ndufs7,Ndufs5,ND4,Ca5b,ND2,Uqcrc1,COX2,Hoga1,Ndufa8,Acaa2,Cox7a2,Cox7a2l,Fasn,Pc,Ndufa9
rno04723	Retrograde endocannabinoid signaling	17	143	1.44	9.21e-18	10116.ENSRNOP00000003674,10116.ENSRNOP00000008325,10116.ENSRNOP00000011183,10116.ENSRNOP00000012616,10116.ENSRNOP00000015851,10116.ENSRNOP00000016060,10116.ENSRNOP00000019039,10116.ENSRNOP00000024517,10116.ENSRNOP00000034511,10116.ENSRNOP00000036045,10116.ENSRNOP00000037256,10116.ENSRNOP00000037699,10116.ENSRNOP00000043141,10116.ENSRNOP00000043885,10116.ENSRNOP00000044340,10116.ENSRNOP00000050148…	Ndufb4,Ndufa5,Ndufb11,Ndufb9,Ndufs1,Ndufb3,Ndufb8,Ndufv1,Ndufb7,LOC679739,Ndufs7,Ndufs5,ND4,ND2,Gnb1,Ndufa8,Ndufa9
rno04260	Cardiac muscle contraction	12	82	1.53	2.11e-13	10116.ENSRNOP00000001545,10116.ENSRNOP00000017067,10116.ENSRNOP00000019679,10116.ENSRNOP00000024033,10116.ENSRNOP00000024609,10116.ENSRNOP00000025525,10116.ENSRNOP00000033706,10116.ENSRNOP00000044696,10116.ENSRNOP00000046414,10116.ENSRNOP00000060398,10116.ENSRNOP00000063344,10116.ENSRNOP00000067246	Cox6a1,Cyc1,Cox8b,Cox4i1,Uqcrfs1,Cox5a,Uqcrb,Uqcrc1,COX2,Cox7a2,Cox7a2l,Atp2a1
rno00280	Valine, leucine and isoleucine degradation	7	49	1.52	1.17e-07	10116.ENSRNOP00000015786,10116.ENSRNOP00000018942,10116.ENSRNOP00000020267,10116.ENSRNOP00000021657,10116.ENSRNOP00000021884,10116.ENSRNOP00000023900,10116.ENSRNOP00000060140	Auh,Mccc1,Dbt,Pccb,Mcee,Mccc2,Acaa2
rno00640	Propanoate metabolism	6	30	1.67	2.41e-07	10116.ENSRNOP00000017468,10116.ENSRNOP00000017965,10116.ENSRNOP00000019923,10116.ENSRNOP00000020267,10116.ENSRNOP00000021657,10116.ENSRNOP00000021884	Ldha,Ldhb,Mlycd,Dbt,Pccb,Mcee
rno04612	Antigen processing and presentation	5	69	1.22	0.00040	10116.ENSRNOP00000004091,10116.ENSRNOP00000014178,10116.ENSRNOP00000020478,10116.ENSRNOP00000025064,10116.ENSRNOP00000040859	Calr,Ctsb,Pdia3,Hspa5,Canx
rno01200	Carbon metabolism	5	112	1.01	0.0031	10116.ENSRNOP00000010593,10116.ENSRNOP00000018336,10116.ENSRNOP00000021657,10116.ENSRNOP00000021884,10116.ENSRNOP00000068757	Sdhb,Sdha,Pccb,Mcee,Pc
rno01212	Fatty acid metabolism	4	57	1.21	0.0031	10116.ENSRNOP00000012806,10116.ENSRNOP00000031375,10116.ENSRNOP00000060140,10116.ENSRNOP00000064445	Hsd17b12,Mecr,Acaa2,Fasn
rno00630	Glyoxylate and dicarboxylate metabolism	3	27	1.41	0.0056	10116.ENSRNOP00000021657,10116.ENSRNOP00000021884,10116.ENSRNOP00000047674	Pccb,Mcee,Hoga1
rno00062	Fatty acid elongation	3	29	1.38	0.0064	10116.ENSRNOP00000012806,10116.ENSRNOP00000031375,10116.ENSRNOP00000060140	Hsd17b12,Mecr,Acaa2
rno00020	Citrate cycle (TCA cycle)	3	30	1.36	0.0067	10116.ENSRNOP00000010593,10116.ENSRNOP00000018336,10116.ENSRNOP00000068757	Sdhb,Sdha,Pc
rno04146	Peroxisome	4	79	1.07	0.0075	10116.ENSRNOP00000002885,10116.ENSRNOP00000019923,10116.ENSRNOP00000023132,10116.ENSRNOP00000023385	Sod1,Mlycd,Prdx1,Ephx2
rno00620	Pyruvate metabolism	3	35	1.3	0.0092	10116.ENSRNOP00000017468,10116.ENSRNOP00000017965,10116.ENSRNOP00000068757	Ldha,Ldhb,Pc
rno04141	Protein processing in endoplasmic reticulum	5	158	0.87	0.0105	10116.ENSRNOP00000004091,10116.ENSRNOP00000018009,10116.ENSRNOP00000020478,10116.ENSRNOP00000025064,10116.ENSRNOP00000040859	Calr,Prkcsh,Pdia3,Hspa5,Canx
rno00061	Fatty acid biosynthesis	2	17	1.44	0.0430	10116.ENSRNOP00000031375,10116.ENSRNOP00000064445	Mecr,Fasn
rno00910	Nitrogen metabolism	2	18	1.41	0.0457	10116.ENSRNOP00000014177,10116.ENSRNOP00000043235	Ca3,Ca5b
Kegg pathway down-regulated proteins BD-2w vs C
#term ID	term description	observed gene count	background gene count	strength	false discovery rate	matching proteins in your network (IDs)	matching proteins in your network (labels)
rno01200	Carbon metabolism	14	112	1.54	5.83e-15	10116.ENSRNOP00000001556,10116.ENSRNOP00000001958,10116.ENSRNOP00000004917,10116.ENSRNOP00000010573,10116.ENSRNOP00000015956,10116.ENSRNOP00000015967,10116.ENSRNOP00000025446,10116.ENSRNOP00000032041,10116.ENSRNOP00000038073,10116.ENSRNOP00000051538,10116.ENSRNOP00000060990,10116.ENSRNOP00000068764,10116.ENSRNOP00000069789,10116.ENSRNOP00000075450	Acads,Mdh2,Fh,Acat1,Got2,Gcsh,Echs1,Hibch,Hadha,Acox1,Suclg2,Aldoa,Pdha1,Pdhb
rno01100	Metabolic pathways	26	1431	0.7	5.08e-10	10116.ENSRNOP00000000134,10116.ENSRNOP00000000201,10116.ENSRNOP00000001556,10116.ENSRNOP00000001816,10116.ENSRNOP00000001958,10116.ENSRNOP00000003658,10116.ENSRNOP00000004770,10116.ENSRNOP00000004917,10116.ENSRNOP00000010573,10116.ENSRNOP00000014914,10116.ENSRNOP00000015956,10116.ENSRNOP00000015967,10116.ENSRNOP00000018861,10116.ENSRNOP00000019184,10116.ENSRNOP00000019767,10116.ENSRNOP00000025446…	Ak2,Mpst,Acads,Aldh2,Mdh2,Nme1,Lap3,Fh,Acat1,Coq6,Got2,Gcsh,Sirt3,Ptges2,Fahd1,Echs1,Hibch,Aldh5a1,Hadha,Acox1,Suclg2,Gstz1,Aldoa,Gsr,Pdha1,Pdhb
rno00640	Propanoate metabolism	7	30	1.81	6.08e-09	10116.ENSRNOP00000001556,10116.ENSRNOP00000010573,10116.ENSRNOP00000025446,10116.ENSRNOP00000032041,10116.ENSRNOP00000038073,10116.ENSRNOP00000051538,10116.ENSRNOP00000060990	Acads,Acat1,Echs1,Hibch,Hadha,Acox1,Suclg2
rno00410	beta-Alanine metabolism	6	26	1.81	1.22e-07	10116.ENSRNOP00000001556,10116.ENSRNOP00000001816,10116.ENSRNOP00000025446,10116.ENSRNOP00000032041,10116.ENSRNOP00000038073,10116.ENSRNOP00000051538	Acads,Aldh2,Echs1,Hibch,Hadha,Acox1
rno00620	Pyruvate metabolism	6	35	1.68	4.74e-07	10116.ENSRNOP00000001816,10116.ENSRNOP00000001958,10116.ENSRNOP00000004917,10116.ENSRNOP00000010573,10116.ENSRNOP00000069789,10116.ENSRNOP00000075450	Aldh2,Mdh2,Fh,Acat1,Pdha1,Pdhb
rno00071	Fatty acid degradation	6	40	1.62	8.11e-07	10116.ENSRNOP00000001556,10116.ENSRNOP00000001816,10116.ENSRNOP00000010573,10116.ENSRNOP00000025446,10116.ENSRNOP00000038073,10116.ENSRNOP00000051538	Acads,Aldh2,Acat1,Echs1,Hadha,Acox1
rno00280	Valine, leucine and isoleucine degradation	6	49	1.53	2.10e-06	10116.ENSRNOP00000001556,10116.ENSRNOP00000001816,10116.ENSRNOP00000010573,10116.ENSRNOP00000025446,10116.ENSRNOP00000032041,10116.ENSRNOP00000038073	Acads,Aldh2,Acat1,Echs1,Hibch,Hadha
rno00650	Butanoate metabolism	5	23	1.78	2.10e-06	10116.ENSRNOP00000001556,10116.ENSRNOP00000010573,10116.ENSRNOP00000025446,10116.ENSRNOP00000035601,10116.ENSRNOP00000038073	Acads,Acat1,Echs1,Aldh5a1,Hadha
rno00020	Citrate cycle (TCA cycle)	5	30	1.67	5.74e-06	10116.ENSRNOP00000001958,10116.ENSRNOP00000004917,10116.ENSRNOP00000060990,10116.ENSRNOP00000069789,10116.ENSRNOP00000075450	Mdh2,Fh,Suclg2,Pdha1,Pdhb
rno01212	Fatty acid metabolism	5	57	1.39	9.55e-05	10116.ENSRNOP00000001556,10116.ENSRNOP00000010573,10116.ENSRNOP00000025446,10116.ENSRNOP00000038073,10116.ENSRNOP00000051538	Acads,Acat1,Echs1,Hadha,Acox1
rno00380	Tryptophan metabolism	4	47	1.37	0.0010	10116.ENSRNOP00000001816,10116.ENSRNOP00000010573,10116.ENSRNOP00000025446,10116.ENSRNOP00000038073	Aldh2,Acat1,Echs1,Hadha
rno00010	Glycolysis / Gluconeogenesis	4	58	1.28	0.0020	10116.ENSRNOP00000001816,10116.ENSRNOP00000068764,10116.ENSRNOP00000069789,10116.ENSRNOP00000075450	Aldh2,Aldoa,Pdha1,Pdhb
rno00310	Lysine degradation	4	58	1.28	0.0020	10116.ENSRNOP00000001816,10116.ENSRNOP00000010573,10116.ENSRNOP00000025446,10116.ENSRNOP00000038073	Aldh2,Acat1,Echs1,Hadha
rno00630	Glyoxylate and dicarboxylate metabolism	3	27	1.49	0.0040	10116.ENSRNOP00000001958,10116.ENSRNOP00000010573,10116.ENSRNOP00000015967	Mdh2,Acat1,Gcsh
rno04146	Peroxisome	4	79	1.15	0.0050	10116.ENSRNOP00000025794,10116.ENSRNOP00000028687,10116.ENSRNOP00000051538,10116.ENSRNOP00000069475	Sod2,Prdx5,Acox1,Pecr
rno00350	Tyrosine metabolism	3	33	1.4	0.0060	10116.ENSRNOP00000015956,10116.ENSRNOP00000019767,10116.ENSRNOP00000065390	Got2,Fahd1,Gstz1
rno00270	Cysteine and methionine metabolism	3	46	1.26	0.0142	10116.ENSRNOP00000000201,10116.ENSRNOP00000001958,10116.ENSRNOP00000015956	Mpst,Mdh2,Got2
rno00330	Arginine and proline metabolism	3	48	1.24	0.0151	10116.ENSRNOP00000001816,10116.ENSRNOP00000004770,10116.ENSRNOP00000015956	Aldh2,Lap3,Got2
rno05230	Central carbon metabolism in cancer	3	62	1.13	0.0289	10116.ENSRNOP00000018861,10116.ENSRNOP00000069789,10116.ENSRNOP00000075450	Sirt3,Pdha1,Pdhb

## Sheet: Kegg pathway BD-3h vs C
Kegg pathway down-regulated proteins BD-3h vs C
#term ID	term description	observed gene count	background gene count	strength	false discovery rate	matching proteins in your network (IDs)	matching proteins in your network (labels)
rno01100	Metabolic pathways	30	1431	0.85	4.23e-16	10116.ENSRNOP00000000542,10116.ENSRNOP00000001545,10116.ENSRNOP00000001816,10116.ENSRNOP00000003658,10116.ENSRNOP00000004228,10116.ENSRNOP00000004570,10116.ENSRNOP00000004836,10116.ENSRNOP00000007624,10116.ENSRNOP00000014177,10116.ENSRNOP00000015786,10116.ENSRNOP00000019039,10116.ENSRNOP00000019059,10116.ENSRNOP00000019679,10116.ENSRNOP00000020267,10116.ENSRNOP00000020647,10116.ENSRNOP00000020670…	Hsd17b8,Cox6a1,Aldh2,Nme1,Sdhc,Gcdh,Atp5pd,Suclg1,Ca3,Auh,Ndufb8,Idh2,Cox8b,Dbt,Tpi1,Atp5f1d,Mcee,Coq7,Ephx2,Mccc2,Coasy,Mecr,Nit2,Ndufb7,ND4,ND2,COX2,Cox7a2l,Oxct1,Aoc3
rno05020	Prion disease	14	260	1.26	9.30e-12	10116.ENSRNOP00000001545,10116.ENSRNOP00000002885,10116.ENSRNOP00000004228,10116.ENSRNOP00000004836,10116.ENSRNOP00000014058,10116.ENSRNOP00000019039,10116.ENSRNOP00000019679,10116.ENSRNOP00000020670,10116.ENSRNOP00000025064,10116.ENSRNOP00000034511,10116.ENSRNOP00000043141,10116.ENSRNOP00000043885,10116.ENSRNOP00000046414,10116.ENSRNOP00000063344	Cox6a1,Sod1,Sdhc,Atp5pd,Cycs,Ndufb8,Cox8b,Atp5f1d,Hspa5,Ndufb7,ND4,ND2,COX2,Cox7a2l
rno04714	Thermogenesis	13	221	1.3	1.85e-11	10116.ENSRNOP00000001545,10116.ENSRNOP00000004228,10116.ENSRNOP00000004836,10116.ENSRNOP00000004900,10116.ENSRNOP00000013985,10116.ENSRNOP00000019039,10116.ENSRNOP00000019679,10116.ENSRNOP00000020670,10116.ENSRNOP00000034511,10116.ENSRNOP00000043141,10116.ENSRNOP00000043885,10116.ENSRNOP00000046414,10116.ENSRNOP00000063344	Cox6a1,Sdhc,Atp5pd,Ucp1,Cpt1b,Ndufb8,Cox8b,Atp5f1d,Ndufb7,ND4,ND2,COX2,Cox7a2l
rno05016	Huntington disease	14	289	1.21	1.85e-11	10116.ENSRNOP00000001545,10116.ENSRNOP00000002885,10116.ENSRNOP00000004228,10116.ENSRNOP00000004836,10116.ENSRNOP00000004900,10116.ENSRNOP00000014058,10116.ENSRNOP00000019039,10116.ENSRNOP00000019679,10116.ENSRNOP00000020670,10116.ENSRNOP00000034511,10116.ENSRNOP00000043141,10116.ENSRNOP00000043885,10116.ENSRNOP00000046414,10116.ENSRNOP00000063344	Cox6a1,Sod1,Sdhc,Atp5pd,Ucp1,Cycs,Ndufb8,Cox8b,Atp5f1d,Ndufb7,ND4,ND2,COX2,Cox7a2l
rno00190	Oxidative phosphorylation	11	128	1.46	1.96e-11	10116.ENSRNOP00000001545,10116.ENSRNOP00000004228,10116.ENSRNOP00000004836,10116.ENSRNOP00000019039,10116.ENSRNOP00000019679,10116.ENSRNOP00000020670,10116.ENSRNOP00000034511,10116.ENSRNOP00000043141,10116.ENSRNOP00000043885,10116.ENSRNOP00000046414,10116.ENSRNOP00000063344	Cox6a1,Sdhc,Atp5pd,Ndufb8,Cox8b,Atp5f1d,Ndufb7,ND4,ND2,COX2,Cox7a2l
rno05012	Parkinson disease	13	235	1.27	1.96e-11	10116.ENSRNOP00000001545,10116.ENSRNOP00000004228,10116.ENSRNOP00000004836,10116.ENSRNOP00000014058,10116.ENSRNOP00000019039,10116.ENSRNOP00000019679,10116.ENSRNOP00000020670,10116.ENSRNOP00000025064,10116.ENSRNOP00000034511,10116.ENSRNOP00000043141,10116.ENSRNOP00000043885,10116.ENSRNOP00000046414,10116.ENSRNOP00000063344	Cox6a1,Sdhc,Atp5pd,Cycs,Ndufb8,Cox8b,Atp5f1d,Hspa5,Ndufb7,ND4,ND2,COX2,Cox7a2l
rno05014	Amyotrophic lateral sclerosis	14	346	1.13	1.09e-10	10116.ENSRNOP00000001545,10116.ENSRNOP00000002885,10116.ENSRNOP00000004228,10116.ENSRNOP00000004836,10116.ENSRNOP00000014058,10116.ENSRNOP00000019039,10116.ENSRNOP00000019679,10116.ENSRNOP00000020670,10116.ENSRNOP00000025064,10116.ENSRNOP00000034511,10116.ENSRNOP00000043141,10116.ENSRNOP00000043885,10116.ENSRNOP00000046414,10116.ENSRNOP00000063344	Cox6a1,Sod1,Sdhc,Atp5pd,Cycs,Ndufb8,Cox8b,Atp5f1d,Hspa5,Ndufb7,ND4,ND2,COX2,Cox7a2l
rno05010	Alzheimer disease	13	352	1.09	1.90e-09	10116.ENSRNOP00000001545,10116.ENSRNOP00000004228,10116.ENSRNOP00000004836,10116.ENSRNOP00000014058,10116.ENSRNOP00000019039,10116.ENSRNOP00000019679,10116.ENSRNOP00000020670,10116.ENSRNOP00000034511,10116.ENSRNOP00000043141,10116.ENSRNOP00000043885,10116.ENSRNOP00000046414,10116.ENSRNOP00000063344,10116.ENSRNOP00000067246	Cox6a1,Sdhc,Atp5pd,Cycs,Ndufb8,Cox8b,Atp5f1d,Ndufb7,ND4,ND2,COX2,Cox7a2l,Atp2a1
rno00280	Valine, leucine and isoleucine degradation	6	49	1.62	5.08e-07	10116.ENSRNOP00000001816,10116.ENSRNOP00000015786,10116.ENSRNOP00000020267,10116.ENSRNOP00000021884,10116.ENSRNOP00000023900,10116.ENSRNOP00000063646	Aldh2,Auh,Dbt,Mcee,Mccc2,Oxct1
rno04932	Non-alcoholic fatty liver disease	8	147	1.26	6.15e-07	10116.ENSRNOP00000001545,10116.ENSRNOP00000004228,10116.ENSRNOP00000014058,10116.ENSRNOP00000019039,10116.ENSRNOP00000019679,10116.ENSRNOP00000034511,10116.ENSRNOP00000046414,10116.ENSRNOP00000063344	Cox6a1,Sdhc,Cycs,Ndufb8,Cox8b,Ndufb7,COX2,Cox7a2l
rno04260	Cardiac muscle contraction	5	82	1.31	0.00018	10116.ENSRNOP00000001545,10116.ENSRNOP00000019679,10116.ENSRNOP00000046414,10116.ENSRNOP00000063344,10116.ENSRNOP00000067246	Cox6a1,Cox8b,COX2,Cox7a2l,Atp2a1
rno01200	Carbon metabolism	5	112	1.18	0.00070	10116.ENSRNOP00000004228,10116.ENSRNOP00000007624,10116.ENSRNOP00000019059,10116.ENSRNOP00000020647,10116.ENSRNOP00000021884	Sdhc,Suclg1,Idh2,Tpi1,Mcee
rno04723	Retrograde endocannabinoid signaling	5	143	1.07	0.0020	10116.ENSRNOP00000019039,10116.ENSRNOP00000034511,10116.ENSRNOP00000043141,10116.ENSRNOP00000043885,10116.ENSRNOP00000044340	Ndufb8,Ndufb7,ND4,ND2,Gnb1
rno04146	Peroxisome	4	79	1.23	0.0026	10116.ENSRNOP00000002885,10116.ENSRNOP00000019059,10116.ENSRNOP00000023385,10116.ENSRNOP00000069475	Sod1,Idh2,Ephx2,Pecr
rno00020	Citrate cycle (TCA cycle)	3	30	1.53	0.0028	10116.ENSRNOP00000004228,10116.ENSRNOP00000007624,10116.ENSRNOP00000019059	Sdhc,Suclg1,Idh2
rno00640	Propanoate metabolism	3	30	1.53	0.0028	10116.ENSRNOP00000007624,10116.ENSRNOP00000020267,10116.ENSRNOP00000021884	Suclg1,Dbt,Mcee
rno00071	Fatty acid degradation	3	40	1.4	0.0055	10116.ENSRNOP00000001816,10116.ENSRNOP00000004570,10116.ENSRNOP00000013985	Aldh2,Gcdh,Cpt1b
rno01212	Fatty acid metabolism	3	57	1.25	0.0138	10116.ENSRNOP00000000542,10116.ENSRNOP00000013985,10116.ENSRNOP00000031375	Hsd17b8,Cpt1b,Mecr
rno00061	Fatty acid biosynthesis	2	17	1.6	0.0249	10116.ENSRNOP00000000542,10116.ENSRNOP00000031375	Hsd17b8,Mecr
rno00770	Pantothenate and CoA biosynthesis	2	17	1.6	0.0249	10116.ENSRNOP00000001816,10116.ENSRNOP00000027061	Aldh2,Coasy
rno00410	beta-Alanine metabolism	2	26	1.41	0.0490	10116.ENSRNOP00000001816,10116.ENSRNOP00000068449	Aldh2,Aoc3
Kegg pathway down-regulated proteins BD-3h vs C
#term ID	term description	observed gene count	background gene count	strength	false discovery rate	matching proteins in your network (IDs)	matching proteins in your network (labels)
rno01100	Metabolic pathways	38	1431	0.88	2.92e-22	10116.ENSRNOP00000000134,10116.ENSRNOP00000000201,10116.ENSRNOP00000008813,10116.ENSRNOP00000009425,10116.ENSRNOP00000009552,10116.ENSRNOP00000011183,10116.ENSRNOP00000011230,10116.ENSRNOP00000012425,10116.ENSRNOP00000013249,10116.ENSRNOP00000014407,10116.ENSRNOP00000015217,10116.ENSRNOP00000015331,10116.ENSRNOP00000016051,10116.ENSRNOP00000016509,10116.ENSRNOP00000016965,10116.ENSRNOP00000019624…	Ak2,Mpst,Hk2,Ndufa7,Pdhx,Ndufb11,Cat,Ndufs3,Bckdhb,Cox6c,Ndufs4,Pkm,Ndufb5,Ndufc2,Ndufv2,Ndufb10,Fahd1,Pccb,Tkt,Cox5b,Acly,Ndufs8,Ndufa2,Dlat,Aldh5a1,Ndufs7,COX1,Tst,Ca5b,COX2,Ndufa8,Acox1,Fasn,Aldoa,Gsr,Pdha1,Ndufa12,Pdhb
rno00190	Oxidative phosphorylation	18	128	1.61	3.21e-21	10116.ENSRNOP00000009425,10116.ENSRNOP00000011183,10116.ENSRNOP00000012425,10116.ENSRNOP00000014407,10116.ENSRNOP00000015217,10116.ENSRNOP00000016051,10116.ENSRNOP00000016509,10116.ENSRNOP00000016965,10116.ENSRNOP00000019624,10116.ENSRNOP00000022487,10116.ENSRNOP00000023526,10116.ENSRNOP00000023811,10116.ENSRNOP00000037051,10116.ENSRNOP00000037256,10116.ENSRNOP00000039048,10116.ENSRNOP00000046414…	Ndufa7,Ndufb11,Ndufs3,Cox6c,Ndufs4,Ndufb5,Ndufc2,Ndufv2,Ndufb10,Cox5b,Ndufs8,Ndufa2,Ndufb6,Ndufs7,COX1,COX2,Ndufa8,Ndufa12
rno04932	Non-alcoholic fatty liver disease	18	147	1.55	2.10e-20	10116.ENSRNOP00000009425,10116.ENSRNOP00000011183,10116.ENSRNOP00000012425,10116.ENSRNOP00000014407,10116.ENSRNOP00000015217,10116.ENSRNOP00000016051,10116.ENSRNOP00000016509,10116.ENSRNOP00000016965,10116.ENSRNOP00000019624,10116.ENSRNOP00000022487,10116.ENSRNOP00000023526,10116.ENSRNOP00000023811,10116.ENSRNOP00000037051,10116.ENSRNOP00000037256,10116.ENSRNOP00000039048,10116.ENSRNOP00000046414…	Ndufa7,Ndufb11,Ndufs3,Cox6c,Ndufs4,Ndufb5,Ndufc2,Ndufv2,Ndufb10,Cox5b,Ndufs8,Ndufa2,Ndufb6,Ndufs7,COX1,COX2,Ndufa8,Ndufa12
rno05012	Parkinson disease	20	235	1.39	4.66e-20	10116.ENSRNOP00000009425,10116.ENSRNOP00000011183,10116.ENSRNOP00000012425,10116.ENSRNOP00000014407,10116.ENSRNOP00000015217,10116.ENSRNOP00000016051,10116.ENSRNOP00000016509,10116.ENSRNOP00000016965,10116.ENSRNOP00000018462,10116.ENSRNOP00000019624,10116.ENSRNOP00000022487,10116.ENSRNOP00000023526,10116.ENSRNOP00000023811,10116.ENSRNOP00000026197,10116.ENSRNOP00000037051,10116.ENSRNOP00000037256…	Ndufa7,Ndufb11,Ndufs3,Cox6c,Ndufs4,Ndufb5,Ndufc2,Ndufv2,Vdac2,Ndufb10,Cox5b,Ndufs8,Ndufa2,Vdac3,Ndufb6,Ndufs7,COX1,COX2,Ndufa8,Ndufa12
rno05020	Prion disease	20	260	1.35	2.44e-19	10116.ENSRNOP00000009425,10116.ENSRNOP00000011183,10116.ENSRNOP00000012425,10116.ENSRNOP00000014407,10116.ENSRNOP00000015217,10116.ENSRNOP00000016051,10116.ENSRNOP00000016509,10116.ENSRNOP00000016965,10116.ENSRNOP00000018462,10116.ENSRNOP00000019624,10116.ENSRNOP00000022487,10116.ENSRNOP00000023526,10116.ENSRNOP00000023811,10116.ENSRNOP00000026197,10116.ENSRNOP00000037051,10116.ENSRNOP00000037256…	Ndufa7,Ndufb11,Ndufs3,Cox6c,Ndufs4,Ndufb5,Ndufc2,Ndufv2,Vdac2,Ndufb10,Cox5b,Ndufs8,Ndufa2,Vdac3,Ndufb6,Ndufs7,COX1,COX2,Ndufa8,Ndufa12
rno04714	Thermogenesis	19	221	1.39	3.14e-19	10116.ENSRNOP00000009425,10116.ENSRNOP00000011183,10116.ENSRNOP00000012425,10116.ENSRNOP00000014407,10116.ENSRNOP00000015217,10116.ENSRNOP00000016051,10116.ENSRNOP00000016509,10116.ENSRNOP00000016965,10116.ENSRNOP00000019624,10116.ENSRNOP00000022487,10116.ENSRNOP00000023526,10116.ENSRNOP00000023811,10116.ENSRNOP00000027520,10116.ENSRNOP00000037051,10116.ENSRNOP00000037256,10116.ENSRNOP00000039048…	Ndufa7,Ndufb11,Ndufs3,Cox6c,Ndufs4,Ndufb5,Ndufc2,Ndufv2,Ndufb10,Cox5b,Ndufs8,Ndufa2,Slc25a20,Ndufb6,Ndufs7,COX1,COX2,Ndufa8,Ndufa12
rno05016	Huntington disease	20	289	1.3	1.24e-18	10116.ENSRNOP00000009425,10116.ENSRNOP00000011183,10116.ENSRNOP00000012425,10116.ENSRNOP00000014407,10116.ENSRNOP00000015217,10116.ENSRNOP00000016051,10116.ENSRNOP00000016509,10116.ENSRNOP00000016965,10116.ENSRNOP00000018462,10116.ENSRNOP00000019624,10116.ENSRNOP00000022487,10116.ENSRNOP00000023526,10116.ENSRNOP00000023811,10116.ENSRNOP00000026197,10116.ENSRNOP00000037051,10116.ENSRNOP00000037256…	Ndufa7,Ndufb11,Ndufs3,Cox6c,Ndufs4,Ndufb5,Ndufc2,Ndufv2,Vdac2,Ndufb10,Cox5b,Ndufs8,Ndufa2,Vdac3,Ndufb6,Ndufs7,COX1,COX2,Ndufa8,Ndufa12
rno05010	Alzheimer disease	20	352	1.22	4.25e-17	10116.ENSRNOP00000009425,10116.ENSRNOP00000011183,10116.ENSRNOP00000012425,10116.ENSRNOP00000014407,10116.ENSRNOP00000015217,10116.ENSRNOP00000016051,10116.ENSRNOP00000016509,10116.ENSRNOP00000016965,10116.ENSRNOP00000018462,10116.ENSRNOP00000019624,10116.ENSRNOP00000022487,10116.ENSRNOP00000023526,10116.ENSRNOP00000023811,10116.ENSRNOP00000026197,10116.ENSRNOP00000037051,10116.ENSRNOP00000037256…	Ndufa7,Ndufb11,Ndufs3,Cox6c,Ndufs4,Ndufb5,Ndufc2,Ndufv2,Vdac2,Ndufb10,Cox5b,Ndufs8,Ndufa2,Vdac3,Ndufb6,Ndufs7,COX1,COX2,Ndufa8,Ndufa12
rno05014	Amyotrophic lateral sclerosis	19	346	1.2	5.69e-16	10116.ENSRNOP00000009425,10116.ENSRNOP00000011183,10116.ENSRNOP00000011230,10116.ENSRNOP00000012425,10116.ENSRNOP00000014407,10116.ENSRNOP00000015217,10116.ENSRNOP00000016051,10116.ENSRNOP00000016509,10116.ENSRNOP00000016965,10116.ENSRNOP00000019624,10116.ENSRNOP00000022487,10116.ENSRNOP00000023526,10116.ENSRNOP00000023811,10116.ENSRNOP00000037051,10116.ENSRNOP00000037256,10116.ENSRNOP00000039048…	Ndufa7,Ndufb11,Cat,Ndufs3,Cox6c,Ndufs4,Ndufb5,Ndufc2,Ndufv2,Ndufb10,Cox5b,Ndufs8,Ndufa2,Ndufb6,Ndufs7,COX1,COX2,Ndufa8,Ndufa12
rno04723	Retrograde endocannabinoid signaling	14	143	1.45	7.69e-15	10116.ENSRNOP00000009425,10116.ENSRNOP00000011183,10116.ENSRNOP00000012425,10116.ENSRNOP00000015217,10116.ENSRNOP00000016051,10116.ENSRNOP00000016509,10116.ENSRNOP00000016965,10116.ENSRNOP00000019624,10116.ENSRNOP00000023526,10116.ENSRNOP00000023811,10116.ENSRNOP00000037051,10116.ENSRNOP00000037256,10116.ENSRNOP00000050148,10116.ENSRNOP00000070804	Ndufa7,Ndufb11,Ndufs3,Ndufs4,Ndufb5,Ndufc2,Ndufv2,Ndufb10,Ndufs8,Ndufa2,Ndufb6,Ndufs7,Ndufa8,Ndufa12
rno01200	Carbon metabolism	10	112	1.41	3.99e-10	10116.ENSRNOP00000008813,10116.ENSRNOP00000011230,10116.ENSRNOP00000015331,10116.ENSRNOP00000021657,10116.ENSRNOP00000021862,10116.ENSRNOP00000032890,10116.ENSRNOP00000051538,10116.ENSRNOP00000068764,10116.ENSRNOP00000069789,10116.ENSRNOP00000075450	Hk2,Cat,Pkm,Pccb,Tkt,Dlat,Acox1,Aldoa,Pdha1,Pdhb
rno00010	Glycolysis / Gluconeogenesis	6	58	1.48	2.45e-06	10116.ENSRNOP00000008813,10116.ENSRNOP00000015331,10116.ENSRNOP00000032890,10116.ENSRNOP00000068764,10116.ENSRNOP00000069789,10116.ENSRNOP00000075450	Hk2,Pkm,Dlat,Aldoa,Pdha1,Pdhb
rno00020	Citrate cycle (TCA cycle)	4	30	1.59	0.00014	10116.ENSRNOP00000023447,10116.ENSRNOP00000032890,10116.ENSRNOP00000069789,10116.ENSRNOP00000075450	Acly,Dlat,Pdha1,Pdhb
rno00620	Pyruvate metabolism	4	35	1.52	0.00023	10116.ENSRNOP00000015331,10116.ENSRNOP00000032890,10116.ENSRNOP00000069789,10116.ENSRNOP00000075450	Pkm,Dlat,Pdha1,Pdhb
rno05230	Central carbon metabolism in cancer	4	62	1.27	0.0018	10116.ENSRNOP00000008813,10116.ENSRNOP00000015331,10116.ENSRNOP00000069789,10116.ENSRNOP00000075450	Hk2,Pkm,Pdha1,Pdhb
rno00640	Propanoate metabolism	3	30	1.46	0.0042	10116.ENSRNOP00000013249,10116.ENSRNOP00000021657,10116.ENSRNOP00000051538	Bckdhb,Pccb,Acox1
rno04260	Cardiac muscle contraction	4	82	1.15	0.0044	10116.ENSRNOP00000014407,10116.ENSRNOP00000022487,10116.ENSRNOP00000039048,10116.ENSRNOP00000046414	Cox6c,Cox5b,COX1,COX2
rno00920	Sulfur metabolism	2	8	1.86	0.0096	10116.ENSRNOP00000000201,10116.ENSRNOP00000039338	Mpst,Tst
rno04122	Sulfur relay system	2	8	1.86	0.0096	10116.ENSRNOP00000000201,10116.ENSRNOP00000039338	Mpst,Tst
rno04066	HIF-1 signaling pathway	4	107	1.03	0.0099	10116.ENSRNOP00000008813,10116.ENSRNOP00000068764,10116.ENSRNOP00000069789,10116.ENSRNOP00000075450	Hk2,Aldoa,Pdha1,Pdhb
rno01230	Biosynthesis of amino acids	3	76	1.06	0.0409	10116.ENSRNOP00000015331,10116.ENSRNOP00000021862,10116.ENSRNOP00000068764	Pkm,Tkt,Aldoa
